# Supplementary material for: Decarbonization, population disruption and resource inventories in the global energy transition
Source: Nat Commun. 2022 Dec 15;13:7674. doi: 10.1038/s41467-022-35391-2 (PMC9755273; doi:10.1038/s41467-022-35391-2)
Supplement: Supplementary file 4 — Source Data [file 41467_2022_35391_MOESM4_ESM.xlsx]

## Sheet: Mine-town systems
Descriptive characteristics of identified global mine-town systems.
Mine_ID	Development_Stage	Mine_Latitude	Mine_Longitude	Country	ISO3	Continent	R&R	Coal	ETMs	Settl_ID1	Settl_Level1	ID1_Latitude	ID1_Longitude	Settl_ID2	Settl_Level2	ID2_Latitude	ID2_Longitude	Settl_ID3	Settl_Level3	ID3_Latitude	ID3_Longitude
1	Operating	-45.0364	-71.943	Chile	CHL	South America	1	0	1	66	Rural town	-45.1361	-72.1145	61	Urban town	-45.5981	-72.1116	195	Regional city	-41.4877	-72.9105
2	Operating	-46.5447	-72	Chile	CHL	South America	0	0	1	35	Rural town	-46.5263	-71.7444	61	Urban town	-45.5981	-72.1116	195	Regional city	-41.4877	-72.9105
3	Pre-operating	-42.0256	-68.982	Argentina	ARG	South America	0	0	1	165	Rural town	-42.3016	-69.2822	213	Urban town	-41.3074	-69.5654	238	Regional city	-41.1272	-71.2305
4	Pre-operating	-38.2158	-70.5439	Argentina	ARG	South America	1	0	1	544	Rural town	-38.0917	-70.5763	713	Urban town	-37.3844	-70.2715	399	Regional city	-38.9794	-68.0893
5	Pre-operating	-38.9509	-70.6224	Argentina	ARG	South America	0	0	0	369	Rural town	-39.2465	-70.9407	318	Urban town	-39.9606	-71.0467	238	Regional city	-41.1272	-71.2305
6	Pre-operating	-39.5921	-72.7173	Chile	CHL	South America	0	0	0	344	Rural town	-39.514	-72.8693	331	Regional city	-39.7818	-73.1636	0		0	0
7	Pre-operating	-38.9369	-68.0411	Argentina	ARG	South America	0	0	0	413	Rural town	-38.8904	-68.0359	414	Regional city	-38.8904	-67.9193	0		0	0
8	Operating	-48.3986	-68.2908	Argentina	ARG	South America	1	0	1	26	Urban town	-49.2528	-67.6538	19	Regional city	-51.6485	-69.1799	0		0	0
9	Operating	-53.5148	-68.8537	Chile	CHL	South America	0	0	0	9	Rural town	-52.9127	-70.7133	7	Regional city	-53.1084	-70.9165	0		0	0
10	Pre-operating	-38.882	-68.1803	Argentina	ARG	South America	0	0	0	398	Urban town	-38.9794	-68.2059	399	Regional city	-38.9794	-68.0893	0		0	0
11	Operating	-48.6939	-69.6989	Argentina	ARG	South America	0	0	1	27	Rural town	-48.7789	-70.2257	26	Urban town	-49.2528	-67.6538	19	Regional city	-51.6485	-69.1799
12	Pre-operating	-54.731	-68.2781	Argentina	ARG	South America	0	0	1	3	Urban town	-54.7853	-68.2402	5	Regional city	-53.7959	-67.7638	0		0	0
13	Pre-operating	-48.2469	-69.6102	Argentina	ARG	South America	0	0	1	27	Rural town	-48.7789	-70.2257	26	Urban town	-49.2528	-67.6538	19	Regional city	-51.6485	-69.1799
14	Pre-operating	-49.0043	-72.6586	Argentina	ARG	South America	0	0	1	23	Urban town	-50.3014	-72.2796	19	Regional city	-51.6485	-69.1799	0		0	0
15	Pre-operating	-38.8308	-68.9661	Argentina	ARG	South America	1	0	1	412	Urban town	-38.8904	-69.0851	399	Regional city	-38.9794	-68.0893	0		0	0
16	Operating	-48.7667	-69.5	Argentina	ARG	South America	1	0	1	27	Rural town	-48.7789	-70.2257	26	Urban town	-49.2528	-67.6538	19	Regional city	-51.6485	-69.1799
17	Pre-operating	-40.9494	-67.9581	Argentina	ARG	South America	0	0	0	271	Rural town	-40.8573	-68.1996	213	Urban town	-41.3074	-69.5654	238	Regional city	-41.1272	-71.2305
18	Pre-operating	-42.0204	-65.3475	Argentina	ARG	South America	1	0	1	185	Rural town	-41.6682	-65.0239	189	Urban town	-41.5779	-65.3254	142	Regional city	-42.7554	-65.0037
19	Pre-operating	-42.8972	-71.2196	Argentina	ARG	South America	1	0	1	131	Urban town	-42.9373	-71.3019	238	Regional city	-41.1272	-71.2305	0		0	0
20	Operating	-46.6685	-70.2975	Argentina	ARG	South America	1	0	1	33	Rural town	-46.6195	-70.9393	37	Urban town	-46.5263	-68.9734	52	Regional city	-45.8759	-67.4617
21	Pre-operating	-48.6095	-69.7776	Argentina	ARG	South America	0	0	1	27	Rural town	-48.7789	-70.2257	26	Urban town	-49.2528	-67.6538	19	Regional city	-51.6485	-69.1799
22	Pre-operating	-40.9976	-68.2494	Argentina	ARG	South America	0	0	1	271	Rural town	-40.8573	-68.1996	213	Urban town	-41.3074	-69.5654	238	Regional city	-41.1272	-71.2305
23	Pre-operating	-47	-69.4167	Argentina	ARG	South America	0	0	1	37	Urban town	-46.5263	-68.9734	52	Regional city	-45.8759	-67.4617	0		0	0
24	Operating	-47.9337	-67.4517	Argentina	ARG	South America	1	0	1	28	Rural town	-48.2123	-66.3915	29	Urban town	-47.742	-65.8839	52	Regional city	-45.8759	-67.4617
25	Pre-operating	-43.474	-70.6694	Argentina	ARG	South America	0	0	0	109	Rural town	-43.4842	-70.8513	131	Urban town	-42.9373	-71.3019	238	Regional city	-41.1272	-71.2305
26	Pre-operating	-47.7048	-70.6247	Argentina	ARG	South America	0	0	0	33	Rural town	-46.6195	-70.9393	37	Urban town	-46.5263	-68.9734	52	Regional city	-45.8759	-67.4617
27	Operating	-46.5467	-71.993	Chile	CHL	South America	1	0	1	35	Rural town	-46.5263	-71.7444	61	Urban town	-45.5981	-72.1116	195	Regional city	-41.4877	-72.9105
28	Operating	-41.677	-65.369	Argentina	ARG	South America	1	0	1	189	Urban town	-41.5779	-65.3254	142	Regional city	-42.7554	-65.0037	0		0	0
29	Pre-operating	-42.32	-68.874	Argentina	ARG	South America	1	0	1	165	Rural town	-42.3016	-69.2822	213	Urban town	-41.3074	-69.5654	238	Regional city	-41.1272	-71.2305
30	Pre-operating	-44.36	-70.65	Argentina	ARG	South America	0	0	1	89	Rural town	-44.1245	-70.9615	131	Urban town	-42.9373	-71.3019	238	Regional city	-41.1272	-71.2305
31	Pre-operating	-44.6517	-70.7108	Argentina	ARG	South America	0	0	1	68	Rural town	-45.0438	-70.8027	62	Urban town	-45.5981	-69.1205	52	Regional city	-45.8759	-67.4617
32	Pre-operating	-41.8831	-69.5333	Argentina	ARG	South America	1	0	1	165	Rural town	-42.3016	-69.2822	213	Urban town	-41.3074	-69.5654	238	Regional city	-41.1272	-71.2305
33	Pre-operating	-47.2833	-69.1667	Argentina	ARG	South America	0	0	0	37	Urban town	-46.5263	-68.9734	52	Regional city	-45.8759	-67.4617	0		0	0
34	Pre-operating	-42.415	-68.82	Argentina	ARG	South America	1	0	1	165	Rural town	-42.3016	-69.2822	213	Urban town	-41.3074	-69.5654	238	Regional city	-41.1272	-71.2305
35	Pre-operating	-40.8565	-67.9916	Argentina	ARG	South America	0	0	1	271	Rural town	-40.8573	-68.1996	213	Urban town	-41.3074	-69.5654	238	Regional city	-41.1272	-71.2305
36	Pre-operating	-45.5694	-71.8733	Chile	CHL	South America	0	0	1	61	Urban town	-45.5981	-72.1116	195	Regional city	-41.4877	-72.9105	0		0	0
37	Operating	-46.9074	-70.2215	Argentina	ARG	South America	1	0	1	33	Rural town	-46.6195	-70.9393	37	Urban town	-46.5263	-68.9734	52	Regional city	-45.8759	-67.4617
38	Pre-operating	-43.5033	-69.4506	Argentina	ARG	South America	0	0	0	97	Rural town	-43.8498	-69.0437	62	Urban town	-45.5981	-69.1205	52	Regional city	-45.8759	-67.4617
39	Pre-operating	-48.0179	-68.673	Argentina	ARG	South America	1	0	1	27	Rural town	-48.7789	-70.2257	26	Urban town	-49.2528	-67.6538	19	Regional city	-51.6485	-69.1799
40	Pre-operating	-48.0904	-69.6698	Argentina	ARG	South America	0	0	1	27	Rural town	-48.7789	-70.2257	26	Urban town	-49.2528	-67.6538	19	Regional city	-51.6485	-69.1799
41	Pre-operating	-41.0383	-67.8775	Argentina	ARG	South America	0	0	1	271	Rural town	-40.8573	-68.1996	213	Urban town	-41.3074	-69.5654	238	Regional city	-41.1272	-71.2305
42	Pre-operating	-51.8247	-58.9833	Falkland Islands	FLK	South America	0	0	0	13	Rural town	-51.8422	-58.9881	0		0	0	0		0	0
43	Pre-operating	-43.7497	-71.7714	Chile	CHL	South America	0	0	1	103	Rural town	-43.5755	-71.7722	151	Urban town	-42.483	-73.7488	195	Regional city	-41.4877	-72.9105
44	Operating	-48.11	-66.65	Argentina	ARG	South America	1	0	1	28	Rural town	-48.2123	-66.3915	29	Urban town	-47.742	-65.8839	52	Regional city	-45.8759	-67.4617
45	Pre-operating	-47.3918	-70.1451	Argentina	ARG	South America	0	0	1	33	Rural town	-46.6195	-70.9393	37	Urban town	-46.5263	-68.9734	52	Regional city	-45.8759	-67.4617
46	Pre-operating	-48.5645	-68.1021	Argentina	ARG	South America	0	0	1	26	Urban town	-49.2528	-67.6538	19	Regional city	-51.6485	-69.1799	0		0	0
47	Pre-operating	-47.8661	-69.3762	Argentina	ARG	South America	1	0	1	27	Rural town	-48.7789	-70.2257	26	Urban town	-49.2528	-67.6538	19	Regional city	-51.6485	-69.1799
48	Pre-operating	-40.7859	-65.7974	Argentina	ARG	South America	1	0	1	272	Rural town	-40.8573	-65.8258	276	Urban town	-40.7675	-64.9398	142	Regional city	-42.7554	-65.0037
49	Operating	-48.0449	-69.7614	Argentina	ARG	South America	0	0	1	27	Rural town	-48.7789	-70.2257	26	Urban town	-49.2528	-67.6538	19	Regional city	-51.6485	-69.1799
50	Pre-operating	-43.391	-68.777	Argentina	ARG	South America	1	0	1	97	Rural town	-43.8498	-69.0437	62	Urban town	-45.5981	-69.1205	52	Regional city	-45.8759	-67.4617
51	Pre-operating	-43.263	-68.938	Argentina	ARG	South America	0	0	0	97	Rural town	-43.8498	-69.0437	62	Urban town	-45.5981	-69.1205	52	Regional city	-45.8759	-67.4617
52	Pre-operating	-44.2963	-67.2168	Argentina	ARG	South America	1	0	1	78	Rural town	-44.7675	-65.6494	116	Urban town	-43.3017	-65.1243	122	Regional city	-43.2105	-65.3062
53	Pre-operating	-43.63	-68.954	Argentina	ARG	South America	0	0	0	97	Rural town	-43.8498	-69.0437	62	Urban town	-45.5981	-69.1205	52	Regional city	-45.8759	-67.4617
54	Pre-operating	-47.3108	-71.8656	Argentina	ARG	South America	0	0	1	36	Rural town	-46.5263	-71.6185	37	Urban town	-46.5263	-68.9734	52	Regional city	-45.8759	-67.4617
55	Operating	-47.9447	-70.4514	Argentina	ARG	South America	1	0	1	27	Rural town	-48.7789	-70.2257	26	Urban town	-49.2528	-67.6538	19	Regional city	-51.6485	-69.1799
56	Pre-operating	-43.3966	-68.4476	Argentina	ARG	South America	0	0	0	97	Rural town	-43.8498	-69.0437	62	Urban town	-45.5981	-69.1205	52	Regional city	-45.8759	-67.4617
57	Operating	-48.1538	-69.9065	Argentina	ARG	South America	1	0	1	27	Rural town	-48.7789	-70.2257	26	Urban town	-49.2528	-67.6538	19	Regional city	-51.6485	-69.1799
58	Pre-operating	-48.0014	-68.7151	Argentina	ARG	South America	0	0	1	27	Rural town	-48.7789	-70.2257	26	Urban town	-49.2528	-67.6538	19	Regional city	-51.6485	-69.1799
59	Pre-operating	-47.8156	-66.7839	Argentina	ARG	South America	0	0	1	28	Rural town	-48.2123	-66.3915	29	Urban town	-47.742	-65.8839	52	Regional city	-45.8759	-67.4617
60	Pre-operating	-43.3817	-68.7742	Argentina	ARG	South America	1	0	1	97	Rural town	-43.8498	-69.0437	62	Urban town	-45.5981	-69.1205	52	Regional city	-45.8759	-67.4617
61	Pre-operating	-48.3516	-69.6407	Argentina	ARG	South America	0	0	1	27	Rural town	-48.7789	-70.2257	26	Urban town	-49.2528	-67.6538	19	Regional city	-51.6485	-69.1799
62	Pre-operating	-47.6067	-67.5179	Argentina	ARG	South America	1	0	1	31	Urban town	-46.806	-67.9345	52	Regional city	-45.8759	-67.4617	0		0	0
63	Pre-operating	-47.7007	-70.2911	Argentina	ARG	South America	0	0	0	27	Rural town	-48.7789	-70.2257	26	Urban town	-49.2528	-67.6538	19	Regional city	-51.6485	-69.1799
64	Pre-operating	-38.6522	-73.1811	Chile	CHL	South America	0	0	0	455	Rural town	-38.6238	-73.3437	435	Regional city	-38.7126	-72.5858	0		0	0
65	Pre-operating	-43.37	-68.688	Argentina	ARG	South America	0	0	0	97	Rural town	-43.8498	-69.0437	62	Urban town	-45.5981	-69.1205	52	Regional city	-45.8759	-67.4617
66	Pre-operating	-47.4666	-69.945	Argentina	ARG	South America	1	0	1	33	Rural town	-46.6195	-70.9393	37	Urban town	-46.5263	-68.9734	52	Regional city	-45.8759	-67.4617
67	Pre-operating	-47.5295	-67.3903	Argentina	ARG	South America	0	0	1	31	Urban town	-46.806	-67.9345	52	Regional city	-45.8759	-67.4617	0		0	0
68	Pre-operating	-48.4094	-66.9542	Argentina	ARG	South America	0	0	1	28	Rural town	-48.2123	-66.3915	29	Urban town	-47.742	-65.8839	52	Regional city	-45.8759	-67.4617
69	Operating	-52.8664	-71.6308	Chile	CHL	South America	1	1	0	7	Regional city	-53.1084	-70.9165	0		0	0	0		0	0
70	Pre-operating	-43.1094	-69.1231	Argentina	ARG	South America	0	0	0	97	Rural town	-43.8498	-69.0437	62	Urban town	-45.5981	-69.1205	52	Regional city	-45.8759	-67.4617
71	Pre-operating	-43.0752	-67.6493	Argentina	ARG	South America	0	0	0	161	Rural town	-42.3922	-66.9354	189	Urban town	-41.5779	-65.3254	142	Regional city	-42.7554	-65.0037
72	Pre-operating	-42.8596	-67.0907	Argentina	ARG	South America	0	0	0	161	Rural town	-42.3922	-66.9354	189	Urban town	-41.5779	-65.3254	142	Regional city	-42.7554	-65.0037
73	Pre-operating	-48.4067	-68.6056	Argentina	ARG	South America	0	0	1	26	Urban town	-49.2528	-67.6538	19	Regional city	-51.6485	-69.1799	0		0	0
74	Pre-operating	-43.411	-68.4229	Argentina	ARG	South America	0	0	0	97	Rural town	-43.8498	-69.0437	62	Urban town	-45.5981	-69.1205	52	Regional city	-45.8759	-67.4617
75	Pre-operating	-41.5519	-65.205	Argentina	ARG	South America	0	0	1	189	Urban town	-41.5779	-65.3254	142	Regional city	-42.7554	-65.0037	0		0	0
76	Pre-operating	-41.5904	-71.0154	Argentina	ARG	South America	1	1	0	177	Rural town	-41.8489	-70.8905	174	Urban town	-41.9394	-71.5531	238	Regional city	-41.1272	-71.2305
77	Operating	-51.5356	-72.2822	Argentina	ARG	South America	1	1	0	17	Rural town	-51.6485	-72.2719	23	Urban town	-50.3014	-72.2796	19	Regional city	-51.6485	-69.1799
78	Pre-operating	-48.5344	-67.0697	Argentina	ARG	South America	0	0	1	28	Rural town	-48.2123	-66.3915	29	Urban town	-47.742	-65.8839	52	Regional city	-45.8759	-67.4617
79	Pre-operating	-47.9662	-66.5129	Argentina	ARG	South America	0	0	1	28	Rural town	-48.2123	-66.3915	29	Urban town	-47.742	-65.8839	52	Regional city	-45.8759	-67.4617
80	Pre-operating	-47.9597	-70.0942	Argentina	ARG	South America	0	0	1	27	Rural town	-48.7789	-70.2257	26	Urban town	-49.2528	-67.6538	19	Regional city	-51.6485	-69.1799
81	Pre-operating	-53.0332	-71.0878	Chile	CHL	South America	0	1	0	7	Regional city	-53.1084	-70.9165	0		0	0	0		0	0
82	Pre-operating	-52.1685	-72.2122	Chile	CHL	South America	0	1	0	11	Rural town	-52.2304	-72.1892	7	Regional city	-53.1084	-70.9165	0		0	0
83	Pre-operating	-52.4316	-71.9434	Chile	CHL	South America	0	1	0	12	Rural town	-52.2304	-72.0537	7	Regional city	-53.1084	-70.9165	0		0	0
84	Closed	-52.9633	-71.1727	Chile	CHL	South America	0	1	0	7	Regional city	-53.1084	-70.9165	0		0	0	0		0	0
85	NA	-46.9026	-70.3312	Argentina	ARG	South America	0	0	0	33	Rural town	-46.6195	-70.9393	37	Urban town	-46.5263	-68.9734	52	Regional city	-45.8759	-67.4617
86	Pre-operating	-47.4173	-70.2936	Argentina	ARG	South America	1	0	1	33	Rural town	-46.6195	-70.9393	37	Urban town	-46.5263	-68.9734	52	Regional city	-45.8759	-67.4617
87	Closed	-47.6866	-67.019	Argentina	ARG	South America	0	0	0	28	Rural town	-48.2123	-66.3915	29	Urban town	-47.742	-65.8839	52	Regional city	-45.8759	-67.4617
88	Closed	-54	-70	Chile	CHL	South America	0	0	1	7	Regional city	-53.1084	-70.9165	0		0	0	0		0	0
89	Pre-operating	-40.91	-68.165	Argentina	ARG	South America	0	0	0	271	Rural town	-40.8573	-68.1996	213	Urban town	-41.3074	-69.5654	238	Regional city	-41.1272	-71.2305
90	Pre-operating	-42.8946	-71.2897	Argentina	ARG	South America	0	0	0	131	Urban town	-42.9373	-71.3019	238	Regional city	-41.1272	-71.2305	0		0	0
91	Pre-operating	-45.5741	-71.6637	Argentina	ARG	South America	0	0	1	68	Rural town	-45.0438	-70.8027	62	Urban town	-45.5981	-69.1205	52	Regional city	-45.8759	-67.4617
92	Pre-operating	-44.2585	-70.5239	Argentina	ARG	South America	0	0	1	92	Rural town	-44.0329	-70.525	131	Urban town	-42.9373	-71.3019	238	Regional city	-41.1272	-71.2305
93	Pre-operating	-43.1666	-69.25	Argentina	ARG	South America	0	0	1	97	Rural town	-43.8498	-69.0437	62	Urban town	-45.5981	-69.1205	52	Regional city	-45.8759	-67.4617
94	Pre-operating	-47.5478	-67.4666	Argentina	ARG	South America	0	0	0	31	Urban town	-46.806	-67.9345	52	Regional city	-45.8759	-67.4617	0		0	0
95	Pre-operating	-47.623	-70.4477	Argentina	ARG	South America	0	0	1	33	Rural town	-46.6195	-70.9393	37	Urban town	-46.5263	-68.9734	52	Regional city	-45.8759	-67.4617
96	Pre-operating	-47.9812	-68.3126	Argentina	ARG	South America	0	0	0	31	Urban town	-46.806	-67.9345	52	Regional city	-45.8759	-67.4617	0		0	0
97	Pre-operating	-48.0183	-67.2552	Argentina	ARG	South America	0	0	0	28	Rural town	-48.2123	-66.3915	29	Urban town	-47.742	-65.8839	52	Regional city	-45.8759	-67.4617
98	Pre-operating	-41.0285	-67.9789	Argentina	ARG	South America	0	0	1	271	Rural town	-40.8573	-68.1996	213	Urban town	-41.3074	-69.5654	238	Regional city	-41.1272	-71.2305
99	Pre-operating	-47.463	-67.503	Argentina	ARG	South America	0	0	0	31	Urban town	-46.806	-67.9345	52	Regional city	-45.8759	-67.4617	0		0	0
100	NA	-38.075	-70.5753	Argentina	ARG	South America	0	0	1	544	Rural town	-38.0917	-70.5763	713	Urban town	-37.3844	-70.2715	399	Regional city	-38.9794	-68.0893
101	Pre-operating	-49.5528	-68.3036	Argentina	ARG	South America	0	0	1	25	Rural town	-50.0146	-68.5876	26	Urban town	-49.2528	-67.6538	19	Regional city	-51.6485	-69.1799
102	Pre-operating	-40.882	-67.843	Argentina	ARG	South America	0	0	0	271	Rural town	-40.8573	-68.1996	213	Urban town	-41.3074	-69.5654	238	Regional city	-41.1272	-71.2305
103	NA	-40.8778	-68.084	Argentina	ARG	South America	0	0	0	271	Rural town	-40.8573	-68.1996	213	Urban town	-41.3074	-69.5654	238	Regional city	-41.1272	-71.2305
104	Pre-operating	-43.36	-69.9	Argentina	ARG	South America	0	0	1	109	Rural town	-43.4842	-70.8513	131	Urban town	-42.9373	-71.3019	238	Regional city	-41.1272	-71.2305
105	Pre-operating	-43.9937	-70.6315	Argentina	ARG	South America	0	0	1	92	Rural town	-44.0329	-70.525	131	Urban town	-42.9373	-71.3019	238	Regional city	-41.1272	-71.2305
106	Pre-operating	-49.8611	-72.6974	Argentina	ARG	South America	0	0	1	23	Urban town	-50.3014	-72.2796	19	Regional city	-51.6485	-69.1799	0		0	0
107	NA	-48.1338	-68.1534	Argentina	ARG	South America	0	0	0	26	Urban town	-49.2528	-67.6538	19	Regional city	-51.6485	-69.1799	0		0	0
108	Pre-operating	-40.967	-65.9832	Argentina	ARG	South America	0	0	1	272	Rural town	-40.8573	-65.8258	276	Urban town	-40.7675	-64.9398	142	Regional city	-42.7554	-65.0037
109	Pre-operating	-48.598	-69.5696	Argentina	ARG	South America	0	0	0	27	Rural town	-48.7789	-70.2257	26	Urban town	-49.2528	-67.6538	19	Regional city	-51.6485	-69.1799
110	Pre-operating	-38.0476	-70.2062	Argentina	ARG	South America	0	0	1	544	Rural town	-38.0917	-70.5763	713	Urban town	-37.3844	-70.2715	399	Regional city	-38.9794	-68.0893
111	Pre-operating	-38.6286	-70.7223	Argentina	ARG	South America	0	0	1	464	Rural town	-38.535	-70.3816	410	Urban town	-38.8904	-70.0178	399	Regional city	-38.9794	-68.0893
112	Pre-operating	-46.697	-72.2396	Chile	CHL	South America	0	0	1	32	Rural town	-46.6195	-72.7046	61	Urban town	-45.5981	-72.1116	195	Regional city	-41.4877	-72.9105
113	Pre-operating	-47.808	-70.283	Argentina	ARG	South America	0	0	1	27	Rural town	-48.7789	-70.2257	26	Urban town	-49.2528	-67.6538	19	Regional city	-51.6485	-69.1799
114	Pre-operating	-47.2709	-69.8228	Argentina	ARG	South America	0	0	1	37	Urban town	-46.5263	-68.9734	52	Regional city	-45.8759	-67.4617	0		0	0
115	Pre-operating	-46.9211	-67.9463	Argentina	ARG	South America	0	0	1	31	Urban town	-46.806	-67.9345	52	Regional city	-45.8759	-67.4617	0		0	0
116	Pre-operating	-44.609	-67.992	Argentina	ARG	South America	0	0	1	83	Rural town	-44.4916	-69.3938	62	Urban town	-45.5981	-69.1205	52	Regional city	-45.8759	-67.4617
117	Pre-operating	-41.7385	-73.7159	Chile	CHL	South America	0	0	1	179	Rural town	-41.7586	-73.7012	176	Urban town	-41.8489	-73.7664	195	Regional city	-41.4877	-72.9105
118	Pre-operating	-47.736	-69.9519	Argentina	ARG	South America	0	0	0	27	Rural town	-48.7789	-70.2257	26	Urban town	-49.2528	-67.6538	19	Regional city	-51.6485	-69.1799
119	Pre-operating	-47.8155	-69.9759	Argentina	ARG	South America	0	0	0	27	Rural town	-48.7789	-70.2257	26	Urban town	-49.2528	-67.6538	19	Regional city	-51.6485	-69.1799
120	Pre-operating	-47.85	-69.18	Argentina	ARG	South America	0	0	0	27	Rural town	-48.7789	-70.2257	26	Urban town	-49.2528	-67.6538	19	Regional city	-51.6485	-69.1799
121	Pre-operating	-38.1667	-69.5	Argentina	ARG	South America	0	0	0	472	Rural town	-38.4463	-70.0952	410	Urban town	-38.8904	-70.0178	399	Regional city	-38.9794	-68.0893
122	Pre-operating	-47.6831	-70.0002	Argentina	ARG	South America	0	0	0	27	Rural town	-48.7789	-70.2257	26	Urban town	-49.2528	-67.6538	19	Regional city	-51.6485	-69.1799
123	Pre-operating	-47.3416	-69.8181	Argentina	ARG	South America	0	0	0	37	Urban town	-46.5263	-68.9734	52	Regional city	-45.8759	-67.4617	0		0	0
124	Pre-operating	-48.11	-67.31	Argentina	ARG	South America	0	0	1	28	Rural town	-48.2123	-66.3915	29	Urban town	-47.742	-65.8839	52	Regional city	-45.8759	-67.4617
125	Pre-operating	-48.868	-69.347	Argentina	ARG	South America	0	0	1	27	Rural town	-48.7789	-70.2257	26	Urban town	-49.2528	-67.6538	19	Regional city	-51.6485	-69.1799
126	Pre-operating	-41.4032	-73.257	Chile	CHL	South America	0	0	0	193	Rural town	-41.4877	-73.1493	195	Regional city	-41.4877	-72.9105	0		0	0
127	Pre-operating	-47.2927	-69.2048	Argentina	ARG	South America	0	0	1	37	Urban town	-46.5263	-68.9734	52	Regional city	-45.8759	-67.4617	0		0	0
128	Pre-operating	-39.6144	-67.2249	Argentina	ARG	South America	1	0	1	374	Rural town	-39.1574	-67.0282	387	Urban town	-39.0684	-67.092	383	Regional city	-39.0684	-67.5591
129	Pre-operating	-42.371	-66.134	Argentina	ARG	South America	0	0	1	161	Rural town	-42.3922	-66.9354	189	Urban town	-41.5779	-65.3254	142	Regional city	-42.7554	-65.0037
130	Pre-operating	-43.615	-71.5	Argentina	ARG	South America	0	0	1	104	Rural town	-43.5755	-71.6502	131	Urban town	-42.9373	-71.3019	238	Regional city	-41.1272	-71.2305
131	Pre-operating	-43.341	-71.14	Argentina	ARG	South America	0	0	1	109	Rural town	-43.4842	-70.8513	131	Urban town	-42.9373	-71.3019	238	Regional city	-41.1272	-71.2305
132	Pre-operating	-43.9962	-68.1593	Argentina	ARG	South America	0	0	0	97	Rural town	-43.8498	-69.0437	62	Urban town	-45.5981	-69.1205	52	Regional city	-45.8759	-67.4617
133	Pre-operating	-47.9265	-68.8327	Argentina	ARG	South America	0	0	1	27	Rural town	-48.7789	-70.2257	26	Urban town	-49.2528	-67.6538	19	Regional city	-51.6485	-69.1799
134	Pre-operating	-44.999	-67.8274	Argentina	ARG	South America	0	0	0	56	Rural town	-45.7833	-67.6409	52	Regional city	-45.8759	-67.4617	0		0	0
135	Pre-operating	-47.5557	-68.7415	Argentina	ARG	South America	0	0	1	31	Urban town	-46.806	-67.9345	52	Regional city	-45.8759	-67.4617	0		0	0
136	Pre-operating	-45	-67.8333	Argentina	ARG	South America	0	0	0	56	Rural town	-45.7833	-67.6409	52	Regional city	-45.8759	-67.4617	0		0	0
137	Pre-operating	-47.583	-67.228	Argentina	ARG	South America	0	0	1	28	Rural town	-48.2123	-66.3915	29	Urban town	-47.742	-65.8839	52	Regional city	-45.8759	-67.4617
138	Pre-operating	-47.2958	-68.2762	Argentina	ARG	South America	0	0	1	31	Urban town	-46.806	-67.9345	52	Regional city	-45.8759	-67.4617	0		0	0
139	Pre-operating	-43.37	-68.8	Argentina	ARG	South America	0	0	0	97	Rural town	-43.8498	-69.0437	62	Urban town	-45.5981	-69.1205	52	Regional city	-45.8759	-67.4617
140	Pre-operating	-38.15	-69.84	Argentina	ARG	South America	0	0	0	472	Rural town	-38.4463	-70.0952	410	Urban town	-38.8904	-70.0178	399	Regional city	-38.9794	-68.0893
141	Pre-operating	-47.9834	-66.4037	Argentina	ARG	South America	0	0	0	28	Rural town	-48.2123	-66.3915	29	Urban town	-47.742	-65.8839	52	Regional city	-45.8759	-67.4617
142	Pre-operating	-43.411	-68.55	Argentina	ARG	South America	0	0	1	97	Rural town	-43.8498	-69.0437	62	Urban town	-45.5981	-69.1205	52	Regional city	-45.8759	-67.4617
143	Pre-operating	-43.3	-68.97	Argentina	ARG	South America	0	0	1	97	Rural town	-43.8498	-69.0437	62	Urban town	-45.5981	-69.1205	52	Regional city	-45.8759	-67.4617
144	Pre-operating	-46.95	-69.63	Argentina	ARG	South America	0	0	1	37	Urban town	-46.5263	-68.9734	52	Regional city	-45.8759	-67.4617	0		0	0
145	Pre-operating	-48.64	-68.7	Argentina	ARG	South America	0	0	1	26	Urban town	-49.2528	-67.6538	19	Regional city	-51.6485	-69.1799	0		0	0
146	Pre-operating	-47.9876	-69.0363	Argentina	ARG	South America	0	0	1	27	Rural town	-48.7789	-70.2257	26	Urban town	-49.2528	-67.6538	19	Regional city	-51.6485	-69.1799
147	Operating	-46.7797	-70.385	Argentina	ARG	South America	0	0	1	33	Rural town	-46.6195	-70.9393	37	Urban town	-46.5263	-68.9734	52	Regional city	-45.8759	-67.4617
148	Pre-operating	-48.1204	-67.771	Argentina	ARG	South America	0	0	1	28	Rural town	-48.2123	-66.3915	29	Urban town	-47.742	-65.8839	52	Regional city	-45.8759	-67.4617
149	Pre-operating	-47.9971	-68.9479	Argentina	ARG	South America	0	0	1	27	Rural town	-48.7789	-70.2257	26	Urban town	-49.2528	-67.6538	19	Regional city	-51.6485	-69.1799
150	Pre-operating	-47.8513	-68.5165	Argentina	ARG	South America	0	0	1	31	Urban town	-46.806	-67.9345	52	Regional city	-45.8759	-67.4617	0		0	0
151	Pre-operating	-48.3007	-69.3402	Argentina	ARG	South America	0	0	1	27	Rural town	-48.7789	-70.2257	26	Urban town	-49.2528	-67.6538	19	Regional city	-51.6485	-69.1799
152	Pre-operating	-47.8697	-67.0759	Argentina	ARG	South America	0	0	1	28	Rural town	-48.2123	-66.3915	29	Urban town	-47.742	-65.8839	52	Regional city	-45.8759	-67.4617
153	Pre-operating	-48.6593	-69.9052	Argentina	ARG	South America	0	0	1	27	Rural town	-48.7789	-70.2257	26	Urban town	-49.2528	-67.6538	19	Regional city	-51.6485	-69.1799
154	Pre-operating	-48.8335	-69.6624	Argentina	ARG	South America	0	0	1	27	Rural town	-48.7789	-70.2257	26	Urban town	-49.2528	-67.6538	19	Regional city	-51.6485	-69.1799
155	Pre-operating	-48.7507	-67.8701	Argentina	ARG	South America	0	0	1	26	Urban town	-49.2528	-67.6538	19	Regional city	-51.6485	-69.1799	0		0	0
156	Pre-operating	-47.1872	-70.0034	Argentina	ARG	South America	0	0	1	33	Rural town	-46.6195	-70.9393	37	Urban town	-46.5263	-68.9734	52	Regional city	-45.8759	-67.4617
157	Pre-operating	-47.4822	-68.9533	Argentina	ARG	South America	0	0	1	37	Urban town	-46.5263	-68.9734	52	Regional city	-45.8759	-67.4617	0		0	0
158	Pre-operating	-52.48	-71.96	Chile	CHL	South America	0	1	0	10	Rural town	-52.3276	-72.2895	7	Regional city	-53.1084	-70.9165	0		0	0
159	Pre-operating	-47.0578	-70.3136	Argentina	ARG	South America	0	0	0	33	Rural town	-46.6195	-70.9393	37	Urban town	-46.5263	-68.9734	52	Regional city	-45.8759	-67.4617
160	Pre-operating	-47.3578	-70.3153	Argentina	ARG	South America	0	0	0	33	Rural town	-46.6195	-70.9393	37	Urban town	-46.5263	-68.9734	52	Regional city	-45.8759	-67.4617
161	Pre-operating	-47.3283	-69.2448	Argentina	ARG	South America	0	0	0	37	Urban town	-46.5263	-68.9734	52	Regional city	-45.8759	-67.4617	0		0	0
162	Pre-operating	-48.014	-69.198	Argentina	ARG	South America	0	0	1	27	Rural town	-48.7789	-70.2257	26	Urban town	-49.2528	-67.6538	19	Regional city	-51.6485	-69.1799
163	Pre-operating	-48.3426	-68.5022	Argentina	ARG	South America	0	0	0	26	Urban town	-49.2528	-67.6538	19	Regional city	-51.6485	-69.1799	0		0	0
164	Pre-operating	-40.9446	-67.9518	Argentina	ARG	South America	0	0	0	271	Rural town	-40.8573	-68.1996	213	Urban town	-41.3074	-69.5654	238	Regional city	-41.1272	-71.2305
165	Pre-operating	-47.6965	-69.8539	Argentina	ARG	South America	0	0	1	27	Rural town	-48.7789	-70.2257	26	Urban town	-49.2528	-67.6538	19	Regional city	-51.6485	-69.1799
166	Pre-operating	-48.3785	-68.3281	Argentina	ARG	South America	0	0	0	26	Urban town	-49.2528	-67.6538	19	Regional city	-51.6485	-69.1799	0		0	0
167	Pre-operating	-48.492	-69.629	Argentina	ARG	South America	0	0	1	27	Rural town	-48.7789	-70.2257	26	Urban town	-49.2528	-67.6538	19	Regional city	-51.6485	-69.1799
168	Pre-operating	-44.1571	-69.4387	Argentina	ARG	South America	0	0	1	83	Rural town	-44.4916	-69.3938	62	Urban town	-45.5981	-69.1205	52	Regional city	-45.8759	-67.4617
169	Pre-operating	-43.4587	-69.7022	Argentina	ARG	South America	0	0	0	97	Rural town	-43.8498	-69.0437	62	Urban town	-45.5981	-69.1205	52	Regional city	-45.8759	-67.4617
170	Pre-operating	-42.2703	-65.2877	Argentina	ARG	South America	0	0	0	148	Rural town	-42.6646	-65.0649	142	Regional city	-42.7554	-65.0037	0		0	0
171	Pre-operating	-48.0496	-66.7431	Argentina	ARG	South America	0	0	1	28	Rural town	-48.2123	-66.3915	29	Urban town	-47.742	-65.8839	52	Regional city	-45.8759	-67.4617
172	Pre-operating	-47.471	-69.9322	Argentina	ARG	South America	0	0	1	33	Rural town	-46.6195	-70.9393	37	Urban town	-46.5263	-68.9734	52	Regional city	-45.8759	-67.4617
173	Pre-operating	-39.0941	-69.9054	Argentina	ARG	South America	0	0	1	410	Urban town	-38.8904	-70.0178	399	Regional city	-38.9794	-68.0893	0		0	0
174	Pre-operating	-38.2535	-69.5759	Argentina	ARG	South America	0	0	1	472	Rural town	-38.4463	-70.0952	410	Urban town	-38.8904	-70.0178	399	Regional city	-38.9794	-68.0893
175	Pre-operating	-38.8198	-60.0782	Argentina	ARG	South America	0	1	0	420	Rural town	-38.8904	-60.1085	486	Urban town	-38.3576	-60.2941	467	Regional city	-38.535	-58.7598
176	Pre-operating	-37.74	-69.73	Argentina	ARG	South America	0	0	0	695	Rural town	-37.4727	-70.208	713	Urban town	-37.3844	-70.2715	399	Regional city	-38.9794	-68.0893
177	Pre-operating	-39.6391	-72.7859	Chile	CHL	South America	0	0	0	337	Rural town	-39.6032	-72.928	331	Regional city	-39.7818	-73.1636	0		0	0
178	Pre-operating	-39.6134	-72.7017	Chile	CHL	South America	0	0	0	344	Rural town	-39.514	-72.8693	331	Regional city	-39.7818	-73.1636	0		0	0
179	Pre-operating	-46.6673	-71.7535	Chile	CHL	South America	0	0	1	35	Rural town	-46.5263	-71.7444	61	Urban town	-45.5981	-72.1116	195	Regional city	-41.4877	-72.9105
180	Operating	-47.9638	-70.4555	Argentina	ARG	South America	0	0	1	27	Rural town	-48.7789	-70.2257	26	Urban town	-49.2528	-67.6538	19	Regional city	-51.6485	-69.1799
181	Pre-operating	-48.1583	-69.8917	Argentina	ARG	South America	1	0	1	27	Rural town	-48.7789	-70.2257	26	Urban town	-49.2528	-67.6538	19	Regional city	-51.6485	-69.1799
182	Pre-operating	-47.538	-67.5317	Argentina	ARG	South America	0	0	1	31	Urban town	-46.806	-67.9345	52	Regional city	-45.8759	-67.4617	0		0	0
183	Pre-operating	-46.3013	-72.0591	Chile	CHL	South America	0	0	1	35	Rural town	-46.5263	-71.7444	61	Urban town	-45.5981	-72.1116	195	Regional city	-41.4877	-72.9105
184	Pre-operating	-47.9383	-69.9233	Argentina	ARG	South America	0	0	1	27	Rural town	-48.7789	-70.2257	26	Urban town	-49.2528	-67.6538	19	Regional city	-51.6485	-69.1799
185	Pre-operating	-40.7289	-68.279	Argentina	ARG	South America	0	0	1	271	Rural town	-40.8573	-68.1996	213	Urban town	-41.3074	-69.5654	238	Regional city	-41.1272	-71.2305
186	Pre-operating	-48.2978	-68.5382	Argentina	ARG	South America	0	0	1	26	Urban town	-49.2528	-67.6538	19	Regional city	-51.6485	-69.1799	0		0	0
187	Pre-operating	-41.1845	-67.6897	Argentina	ARG	South America	0	0	1	271	Rural town	-40.8573	-68.1996	213	Urban town	-41.3074	-69.5654	238	Regional city	-41.1272	-71.2305
188	Pre-operating	-40.8333	-69.65	Argentina	ARG	South America	0	0	1	257	Rural town	-41.0372	-70.2183	213	Urban town	-41.3074	-69.5654	238	Regional city	-41.1272	-71.2305
189	Pre-operating	-39.6247	-66.4006	Argentina	ARG	South America	0	0	1	376	Rural town	-39.1574	-66.0934	362	Urban town	-39.3356	-65.7303	383	Regional city	-39.0684	-67.5591
190	Pre-operating	-48.6932	-69.7228	Argentina	ARG	South America	0	0	1	27	Rural town	-48.7789	-70.2257	26	Urban town	-49.2528	-67.6538	19	Regional city	-51.6485	-69.1799
191	Pre-operating	-48.5394	-66.961	Argentina	ARG	South America	0	0	1	28	Rural town	-48.2123	-66.3915	29	Urban town	-47.742	-65.8839	52	Regional city	-45.8759	-67.4617
192	Operating	-41.5687	145.711	Australia	AUS	Oceania	1	0	1	207	Rural town	-41.3975	146.314	243	Urban town	-41.1272	146.293	201	Regional city	-41.4877	147.158
193	Operating	-42.0639	145.582	Australia	AUS	Oceania	1	0	1	169	Rural town	-42.1204	145.669	242	Urban town	-41.1272	146.174	201	Regional city	-41.4877	147.158
194	Operating	-41.8743	145.552	Australia	AUS	Oceania	1	0	1	169	Rural town	-42.1204	145.669	242	Urban town	-41.1272	146.174	201	Regional city	-41.4877	147.158
195	Operating	-41.7739	145.542	Australia	AUS	Oceania	1	0	1	169	Rural town	-42.1204	145.669	242	Urban town	-41.1272	146.174	201	Regional city	-41.4877	147.158
196	Pre-operating	-41.5996	145.7	Australia	AUS	Oceania	1	0	1	207	Rural town	-41.3975	146.314	243	Urban town	-41.1272	146.293	201	Regional city	-41.4877	147.158
197	Pre-operating	-41.8903	145.3	Australia	AUS	Oceania	1	0	1	169	Rural town	-42.1204	145.669	242	Urban town	-41.1272	146.174	201	Regional city	-41.4877	147.158
198	Operating	-41.7951	145.441	Australia	AUS	Oceania	1	0	1	169	Rural town	-42.1204	145.669	242	Urban town	-41.1272	146.174	201	Regional city	-41.4877	147.158
199	Operating	-41.8419	145.514	Australia	AUS	Oceania	0	0	1	169	Rural town	-42.1204	145.669	242	Urban town	-41.1272	146.174	201	Regional city	-41.4877	147.158
200	Pre-operating	-41.8816	145.322	Australia	AUS	Oceania	1	0	1	169	Rural town	-42.1204	145.669	242	Urban town	-41.1272	146.174	201	Regional city	-41.4877	147.158
201	Pre-operating	-41.999	145.34	Australia	AUS	Oceania	1	0	1	169	Rural town	-42.1204	145.669	242	Urban town	-41.1272	146.174	201	Regional city	-41.4877	147.158
202	Pre-operating	-42.0052	145.649	Australia	AUS	Oceania	0	0	1	169	Rural town	-42.1204	145.669	242	Urban town	-41.1272	146.174	201	Regional city	-41.4877	147.158
203	Closed	-41.4956	146.03	Australia	AUS	Oceania	1	0	1	207	Rural town	-41.3975	146.314	243	Urban town	-41.1272	146.293	201	Regional city	-41.4877	147.158
204	Operating	-41.4827	145.203	Australia	AUS	Oceania	0	0	1	273	Rural town	-40.8573	145.087	261	Urban town	-41.0372	145.929	201	Regional city	-41.4877	147.158
205	Closed	-41.9196	145.257	Australia	AUS	Oceania	1	0	1	169	Rural town	-42.1204	145.669	242	Urban town	-41.1272	146.174	201	Regional city	-41.4877	147.158
206	Pre-operating	-41.5589	145.177	Australia	AUS	Oceania	1	0	1	169	Rural town	-42.1204	145.669	242	Urban town	-41.1272	146.174	201	Regional city	-41.4877	147.158
207	Operating	-41.3096	145.775	Australia	AUS	Oceania	1	0	1	260	Rural town	-41.0372	145.811	261	Urban town	-41.0372	145.929	201	Regional city	-41.4877	147.158
208	Pre-operating	-42.8797	145.523	Australia	AUS	Oceania	1	0	1	169	Rural town	-42.1204	145.669	242	Urban town	-41.1272	146.174	201	Regional city	-41.4877	147.158
209	Operating	-41.4306	145.524	Australia	AUS	Oceania	0	0	0	260	Rural town	-41.0372	145.811	261	Urban town	-41.0372	145.929	201	Regional city	-41.4877	147.158
210	Pre-operating	-42.2631	145.547	Australia	AUS	Oceania	0	0	1	169	Rural town	-42.1204	145.669	242	Urban town	-41.1272	146.174	201	Regional city	-41.4877	147.158
211	Pre-operating	-42.149	145.509	Australia	AUS	Oceania	0	0	1	169	Rural town	-42.1204	145.669	242	Urban town	-41.1272	146.174	201	Regional city	-41.4877	147.158
212	Operating	-41.1524	144.743	Australia	AUS	Oceania	1	0	1	273	Rural town	-40.8573	145.087	261	Urban town	-41.0372	145.929	201	Regional city	-41.4877	147.158
213	Pre-operating	-41.7897	145.07	Australia	AUS	Oceania	0	0	1	169	Rural town	-42.1204	145.669	242	Urban town	-41.1272	146.174	201	Regional city	-41.4877	147.158
214	Pre-operating	-41.7253	145.628	Australia	AUS	Oceania	1	0	1	169	Rural town	-42.1204	145.669	242	Urban town	-41.1272	146.174	201	Regional city	-41.4877	147.158
215	Pre-operating	-41.6206	145.678	Australia	AUS	Oceania	1	0	1	169	Rural town	-42.1204	145.669	242	Urban town	-41.1272	146.174	201	Regional city	-41.4877	147.158
216	Pre-operating	-41.9044	145.313	Australia	AUS	Oceania	1	0	1	169	Rural town	-42.1204	145.669	242	Urban town	-41.1272	146.174	201	Regional city	-41.4877	147.158
217	Pre-operating	-41.228	146.156	Australia	AUS	Oceania	0	0	1	242	Urban town	-41.1272	146.174	201	Regional city	-41.4877	147.158	0		0	0
218	Operating	-41.7985	145.089	Australia	AUS	Oceania	1	0	0	169	Rural town	-42.1204	145.669	242	Urban town	-41.1272	146.174	201	Regional city	-41.4877	147.158
219	Operating	-41.7509	145.416	Australia	AUS	Oceania	1	0	1	169	Rural town	-42.1204	145.669	242	Urban town	-41.1272	146.174	201	Regional city	-41.4877	147.158
220	Operating	-41.5792	145.726	Australia	AUS	Oceania	1	0	1	207	Rural town	-41.3975	146.314	243	Urban town	-41.1272	146.293	201	Regional city	-41.4877	147.158
221	Pre-operating	-41.7871	145.434	Australia	AUS	Oceania	1	0	1	169	Rural town	-42.1204	145.669	242	Urban town	-41.1272	146.174	201	Regional city	-41.4877	147.158
222	Pre-operating	-41.9122	145.206	Australia	AUS	Oceania	1	0	1	169	Rural town	-42.1204	145.669	242	Urban town	-41.1272	146.174	201	Regional city	-41.4877	147.158
223	Pre-operating	-41.1362	145.949	Australia	AUS	Oceania	0	0	1	241	Rural town	-41.1272	146.055	242	Urban town	-41.1272	146.174	201	Regional city	-41.4877	147.158
224	Pre-operating	-41.7	145.333	Australia	AUS	Oceania	1	0	1	169	Rural town	-42.1204	145.669	242	Urban town	-41.1272	146.174	201	Regional city	-41.4877	147.158
225	Pre-operating	-41.8652	145.426	Australia	AUS	Oceania	1	0	1	169	Rural town	-42.1204	145.669	242	Urban town	-41.1272	146.174	201	Regional city	-41.4877	147.158
226	Pre-operating	-41.2106	144.829	Australia	AUS	Oceania	0	0	1	273	Rural town	-40.8573	145.087	261	Urban town	-41.0372	145.929	201	Regional city	-41.4877	147.158
227	Pre-operating	-41.8717	145.317	Australia	AUS	Oceania	1	0	1	169	Rural town	-42.1204	145.669	242	Urban town	-41.1272	146.174	201	Regional city	-41.4877	147.158
228	Pre-operating	-41.8891	145.255	Australia	AUS	Oceania	0	0	1	169	Rural town	-42.1204	145.669	242	Urban town	-41.1272	146.174	201	Regional city	-41.4877	147.158
229	Pre-operating	-37.6852	144.413	Australia	AUS	Oceania	1	1	0	660	Urban town	-37.6494	144.454	636	Regional city	-37.7377	144.792	0		0	0
230	Pre-operating	-38.35	143.9	Australia	AUS	Oceania	0	1	0	510	Rural town	-38.2689	144.057	526	Regional city	-38.1803	144.411	0		0	0
231	Pre-operating	-42.2769	145.579	Australia	AUS	Oceania	0	0	1	169	Rural town	-42.1204	145.669	242	Urban town	-41.1272	146.174	201	Regional city	-41.4877	147.158
232	Pre-operating	-38.2294	146.142	Australia	AUS	Oceania	1	1	0	534	Rural town	-38.1803	146.149	535	Urban town	-38.1803	146.265	574	Regional city	-38.0031	145.35
233	Pre-operating	-37.7769	144.446	Australia	AUS	Oceania	1	1	0	660	Urban town	-37.6494	144.454	636	Regional city	-37.7377	144.792	0		0	0
234	Operating	-37.7081	144.442	Australia	AUS	Oceania	0	1	0	660	Urban town	-37.6494	144.454	636	Regional city	-37.7377	144.792	0		0	0
235	Pre-operating	-41.4763	145.387	Australia	AUS	Oceania	1	0	1	260	Rural town	-41.0372	145.811	261	Urban town	-41.0372	145.929	201	Regional city	-41.4877	147.158
236	Closed	-38.396	144.164	Australia	AUS	Oceania	1	1	0	476	Rural town	-38.4463	144.278	511	Urban town	-38.2689	144.521	526	Regional city	-38.1803	144.411
237	Pre-operating	-37.7012	144.054	Australia	AUS	Oceania	0	0	0	659	Rural town	-37.6494	143.877	678	Regional city	-37.561	143.885	0		0	0
238	Pre-operating	-40.054	144.06	Australia	AUS	Oceania	1	0	0	321	Rural town	-39.9606	143.882	494	Urban town	-38.3576	143.587	526	Regional city	-38.1803	144.411
239	NA	-41.8816	145.323	Australia	AUS	Oceania	0	0	0	169	Rural town	-42.1204	145.669	242	Urban town	-41.1272	146.174	201	Regional city	-41.4877	147.158
240	Pre-operating	-37.91	144.17	Australia	AUS	Oceania	0	0	0	571	Rural town	-38.0031	144.077	572	Urban town	-38.0031	144.424	526	Regional city	-38.1803	144.411
241	Pre-operating	-42.2005	145.181	Australia	AUS	Oceania	0	0	0	169	Rural town	-42.1204	145.669	242	Urban town	-41.1272	146.174	201	Regional city	-41.4877	147.158
242	Operating	-37.872	143.586	Australia	AUS	Oceania	0	0	0	659	Rural town	-37.6494	143.877	678	Regional city	-37.561	143.885	0		0	0
243	Closed	-41.521	145.413	Australia	AUS	Oceania	0	0	1	260	Rural town	-41.0372	145.811	261	Urban town	-41.0372	145.929	201	Regional city	-41.4877	147.158
244	Pre-operating	-41.471	145.478	Australia	AUS	Oceania	0	0	1	260	Rural town	-41.0372	145.811	261	Urban town	-41.0372	145.929	201	Regional city	-41.4877	147.158
245	Pre-operating	-41.846	145.354	Australia	AUS	Oceania	0	0	1	169	Rural town	-42.1204	145.669	242	Urban town	-41.1272	146.174	201	Regional city	-41.4877	147.158
246	Pre-operating	-41.803	145.473	Australia	AUS	Oceania	0	0	1	169	Rural town	-42.1204	145.669	242	Urban town	-41.1272	146.174	201	Regional city	-41.4877	147.158
247	Pre-operating	-41.524	146.132	Australia	AUS	Oceania	0	0	1	207	Rural town	-41.3975	146.314	243	Urban town	-41.1272	146.293	201	Regional city	-41.4877	147.158
248	Pre-operating	-41.914	145.346	Australia	AUS	Oceania	1	0	1	169	Rural town	-42.1204	145.669	242	Urban town	-41.1272	146.174	201	Regional city	-41.4877	147.158
249	Pre-operating	-41.2953	146.094	Australia	AUS	Oceania	0	0	1	241	Rural town	-41.1272	146.055	242	Urban town	-41.1272	146.174	201	Regional city	-41.4877	147.158
250	Pre-operating	-41.824	145.15	Australia	AUS	Oceania	0	0	0	169	Rural town	-42.1204	145.669	242	Urban town	-41.1272	146.174	201	Regional city	-41.4877	147.158
251	Pre-operating	-41.573	146.072	Australia	AUS	Oceania	0	0	1	207	Rural town	-41.3975	146.314	243	Urban town	-41.1272	146.293	201	Regional city	-41.4877	147.158
252	Pre-operating	-41.6987	145.137	Australia	AUS	Oceania	0	0	1	169	Rural town	-42.1204	145.669	242	Urban town	-41.1272	146.174	201	Regional city	-41.4877	147.158
253	Pre-operating	-41.6276	145.199	Australia	AUS	Oceania	0	0	1	169	Rural town	-42.1204	145.669	242	Urban town	-41.1272	146.174	201	Regional city	-41.4877	147.158
254	Pre-operating	-41.948	145.564	Australia	AUS	Oceania	0	0	1	169	Rural town	-42.1204	145.669	242	Urban town	-41.1272	146.174	201	Regional city	-41.4877	147.158
255	Pre-operating	-37.76	143.61	Australia	AUS	Oceania	0	0	0	659	Rural town	-37.6494	143.877	678	Regional city	-37.561	143.885	0		0	0
256	Pre-operating	-41.537	144.933	Australia	AUS	Oceania	0	0	1	273	Rural town	-40.8573	145.087	261	Urban town	-41.0372	145.929	201	Regional city	-41.4877	147.158
257	Pre-operating	-41.87	145.138	Australia	AUS	Oceania	0	0	0	169	Rural town	-42.1204	145.669	242	Urban town	-41.1272	146.174	201	Regional city	-41.4877	147.158
258	Pre-operating	-38.498	145.831	Australia	AUS	Oceania	0	1	0	480	Rural town	-38.4463	145.788	460	Urban town	-38.6238	145.664	574	Regional city	-38.0031	145.35
259	Pre-operating	-41.614	145.631	Australia	AUS	Oceania	0	0	1	169	Rural town	-42.1204	145.669	242	Urban town	-41.1272	146.174	201	Regional city	-41.4877	147.158
260	Pre-operating	-41.437	145.292	Australia	AUS	Oceania	0	0	1	260	Rural town	-41.0372	145.811	261	Urban town	-41.0372	145.929	201	Regional city	-41.4877	147.158
261	Pre-operating	-37.879	142.546	Australia	AUS	Oceania	0	0	1	551	Rural town	-38.0917	142.797	491	Urban town	-38.3576	142.427	678	Regional city	-37.561	143.885
262	Pre-operating	-41.9436	145.535	Australia	AUS	Oceania	0	0	1	169	Rural town	-42.1204	145.669	242	Urban town	-41.1272	146.174	201	Regional city	-41.4877	147.158
263	Pre-operating	-41.5	145.32	Australia	AUS	Oceania	0	0	1	260	Rural town	-41.0372	145.811	261	Urban town	-41.0372	145.929	201	Regional city	-41.4877	147.158
264	Pre-operating	-41.3	144.77	Australia	AUS	Oceania	0	0	1	273	Rural town	-40.8573	145.087	261	Urban town	-41.0372	145.929	201	Regional city	-41.4877	147.158
265	Pre-operating	-38.153	142.873	Australia	AUS	Oceania	0	0	1	551	Rural town	-38.0917	142.797	491	Urban town	-38.3576	142.427	678	Regional city	-37.561	143.885
266	Pre-operating	-42.5691	145.417	Australia	AUS	Oceania	0	0	1	169	Rural town	-42.1204	145.669	242	Urban town	-41.1272	146.174	201	Regional city	-41.4877	147.158
267	Pre-operating	-42.0347	145.387	Australia	AUS	Oceania	1	0	1	169	Rural town	-42.1204	145.669	242	Urban town	-41.1272	146.174	201	Regional city	-41.4877	147.158
268	Pre-operating	-41.831	145.466	Australia	AUS	Oceania	1	0	1	169	Rural town	-42.1204	145.669	242	Urban town	-41.1272	146.174	201	Regional city	-41.4877	147.158
269	Pre-operating	-37.674	143.694	Australia	AUS	Oceania	0	0	0	659	Rural town	-37.6494	143.877	678	Regional city	-37.561	143.885	0		0	0
270	Pre-operating	-37.785	143.624	Australia	AUS	Oceania	0	0	0	659	Rural town	-37.6494	143.877	678	Regional city	-37.561	143.885	0		0	0
271	Pre-operating	-37.6864	143.9	Australia	AUS	Oceania	0	0	0	659	Rural town	-37.6494	143.877	678	Regional city	-37.561	143.885	0		0	0
272	Pre-operating	-37.95	146.45	Australia	AUS	Oceania	1	0	0	557	Rural town	-38.0917	146.501	537	Urban town	-38.1803	146.497	574	Regional city	-38.0031	145.35
273	Pre-operating	-41.1981	146.802	Australia	AUS	Oceania	1	0	0	225	Rural town	-41.2173	146.895	201	Regional city	-41.4877	147.158	0		0	0
274	Pre-operating	-41.4245	148.192	Australia	AUS	Oceania	1	0	1	215	Rural town	-41.3074	148.214	201	Regional city	-41.4877	147.158	0		0	0
275	Pre-operating	-41.2186	146.774	Australia	AUS	Oceania	1	0	1	225	Rural town	-41.2173	146.895	201	Regional city	-41.4877	147.158	0		0	0
276	Pre-operating	-43.0489	146.734	Australia	AUS	Oceania	1	0	1	127	Rural town	-43.0283	147.004	129	Urban town	-43.0283	147.368	137	Regional city	-42.8463	147.337
277	Pre-operating	-37.9746	146.451	Australia	AUS	Oceania	1	0	1	557	Rural town	-38.0917	146.501	537	Urban town	-38.1803	146.497	574	Regional city	-38.0031	145.35
278	Pre-operating	-41.44	147.917	Australia	AUS	Oceania	1	0	0	215	Rural town	-41.3074	148.214	201	Regional city	-41.4877	147.158	0		0	0
279	Pre-operating	-41.1388	147.316	Australia	AUS	Oceania	0	0	0	247	Rural town	-41.1272	147.483	201	Regional city	-41.4877	147.158	0		0	0
280	Pre-operating	-41.1641	147.256	Australia	AUS	Oceania	0	0	0	247	Rural town	-41.1272	147.483	201	Regional city	-41.4877	147.158	0		0	0
281	Pre-operating	-41.0931	146.999	Australia	AUS	Oceania	1	0	0	246	Rural town	-41.1272	146.888	201	Regional city	-41.4877	147.158	0		0	0
282	Pre-operating	-41.1375	147.316	Australia	AUS	Oceania	0	0	0	247	Rural town	-41.1272	147.483	201	Regional city	-41.4877	147.158	0		0	0
283	Operating	-40.9419	148.002	Australia	AUS	Oceania	0	0	0	226	Rural town	-41.2173	147.729	201	Regional city	-41.4877	147.158	0		0	0
284	Pre-operating	-41.7072	147.706	Australia	AUS	Oceania	0	0	0	175	Rural town	-41.9394	147.568	201	Regional city	-41.4877	147.158	0		0	0
285	Pre-operating	-41.0165	147.919	Australia	AUS	Oceania	0	0	0	226	Rural town	-41.2173	147.729	201	Regional city	-41.4877	147.158	0		0	0
286	Pre-operating	-40.8993	147.938	Australia	AUS	Oceania	0	0	0	226	Rural town	-41.2173	147.729	201	Regional city	-41.4877	147.158	0		0	0
287	Operating	-41.0279	147.959	Australia	AUS	Oceania	0	0	0	226	Rural town	-41.2173	147.729	201	Regional city	-41.4877	147.158	0		0	0
288	Pre-operating	-41.041	148.071	Australia	AUS	Oceania	0	0	1	215	Rural town	-41.3074	148.214	201	Regional city	-41.4877	147.158	0		0	0
289	Pre-operating	-37.7042	148.13	Australia	AUS	Oceania	1	0	1	618	Rural town	-37.8262	148.019	594	Urban town	-37.9146	148.015	980	Regional city	-36.065	146.923
290	Operating	-41.2147	146.766	Australia	AUS	Oceania	0	0	1	245	Rural town	-41.1272	146.769	243	Urban town	-41.1272	146.293	201	Regional city	-41.4877	147.158
291	Pre-operating	-41.1228	147.734	Australia	AUS	Oceania	0	0	0	226	Rural town	-41.2173	147.729	201	Regional city	-41.4877	147.158	0		0	0
292	Pre-operating	-38.2437	146.663	Australia	AUS	Oceania	1	1	0	515	Urban town	-38.2689	146.492	574	Regional city	-38.0031	145.35	0		0	0
293	Pre-operating	-42.51	146.767	Australia	AUS	Oceania	1	1	0	143	Urban town	-42.7554	146.96	137	Regional city	-42.8463	147.337	0		0	0
294	Pre-operating	-41.7253	147.663	Australia	AUS	Oceania	0	1	0	175	Rural town	-41.9394	147.568	201	Regional city	-41.4877	147.158	0		0	0
295	Operating	-38.2347	146.564	Australia	AUS	Oceania	1	1	0	515	Urban town	-38.2689	146.492	574	Regional city	-38.0031	145.35	0		0	0
296	Pre-operating	-38.3798	146.501	Australia	AUS	Oceania	1	1	0	499	Rural town	-38.3576	146.488	515	Urban town	-38.2689	146.492	574	Regional city	-38.0031	145.35
297	Operating	-38.2625	146.381	Australia	AUS	Oceania	1	1	0	536	Rural town	-38.1803	146.381	537	Urban town	-38.1803	146.497	574	Regional city	-38.0031	145.35
298	Operating	-38.25	146.611	Australia	AUS	Oceania	0	1	0	515	Urban town	-38.2689	146.492	574	Regional city	-38.0031	145.35	0		0	0
299	Operating	-38.1951	146.36	Australia	AUS	Oceania	1	1	0	536	Rural town	-38.1803	146.381	537	Urban town	-38.1803	146.497	574	Regional city	-38.0031	145.35
300	Pre-operating	-41.4877	146.317	Australia	AUS	Oceania	0	0	1	207	Rural town	-41.3975	146.314	243	Urban town	-41.1272	146.293	201	Regional city	-41.4877	147.158
301	NA	-41.725	147.663	Australia	AUS	Oceania	0	1	0	175	Rural town	-41.9394	147.568	201	Regional city	-41.4877	147.158	0		0	0
302	Operating	-41.552	148.14	Australia	AUS	Oceania	0	1	0	215	Rural town	-41.3074	148.214	201	Regional city	-41.4877	147.158	0		0	0
303	NA	-38.64	146.53	Australia	AUS	Oceania	0	1	0	471	Rural town	-38.535	146.597	515	Urban town	-38.2689	146.492	574	Regional city	-38.0031	145.35
304	NA	-41.67	148.23	Australia	AUS	Oceania	0	1	0	178	Rural town	-41.8489	148.276	201	Regional city	-41.4877	147.158	0		0	0
305	NA	-42.537	146.81	Australia	AUS	Oceania	0	1	0	143	Urban town	-42.7554	146.96	137	Regional city	-42.8463	147.337	0		0	0
306	Pre-operating	-40.9313	147.973	Australia	AUS	Oceania	0	0	0	226	Rural town	-41.2173	147.729	201	Regional city	-41.4877	147.158	0		0	0
307	Pre-operating	-42.171	147.459	Australia	AUS	Oceania	0	1	0	175	Rural town	-41.9394	147.568	201	Regional city	-41.4877	147.158	0		0	0
308	Pre-operating	-42.4085	147.307	Australia	AUS	Oceania	0	1	0	149	Rural town	-42.6646	147.187	144	Urban town	-42.7554	147.201	137	Regional city	-42.8463	147.337
309	Pre-operating	-42.4322	147.31	Australia	AUS	Oceania	0	1	0	149	Rural town	-42.6646	147.187	144	Urban town	-42.7554	147.201	137	Regional city	-42.8463	147.337
310	Operating	-41.023	147.968	Australia	AUS	Oceania	0	0	0	226	Rural town	-41.2173	147.729	201	Regional city	-41.4877	147.158	0		0	0
311	Pre-operating	-41.2022	147.3	Australia	AUS	Oceania	0	0	0	247	Rural town	-41.1272	147.483	201	Regional city	-41.4877	147.158	0		0	0
312	Pre-operating	-42.614	147.091	Australia	AUS	Oceania	0	1	0	149	Rural town	-42.6646	147.187	144	Urban town	-42.7554	147.201	137	Regional city	-42.8463	147.337
313	Pre-operating	-38.2019	147.093	Australia	AUS	Oceania	0	1	0	559	Urban town	-38.0917	147.08	574	Regional city	-38.0031	145.35	0		0	0
314	Pre-operating	-38.678	146.444	Australia	AUS	Oceania	0	1	0	462	Rural town	-38.6238	146.245	515	Urban town	-38.2689	146.492	574	Regional city	-38.0031	145.35
315	Operating	-41.443	146.905	Australia	AUS	Oceania	1	0	1	199	Rural town	-41.4877	146.8	201	Regional city	-41.4877	147.158	0		0	0
316	Pre-operating	-38.3463	146.897	Australia	AUS	Oceania	0	0	0	538	Rural town	-38.1803	146.844	559	Urban town	-38.0917	147.08	574	Regional city	-38.0031	145.35
317	Pre-operating	-41.212	147.626	Australia	AUS	Oceania	0	0	0	226	Rural town	-41.2173	147.729	201	Regional city	-41.4877	147.158	0		0	0
318	Pre-operating	-37.76	147.997	Australia	AUS	Oceania	1	0	0	618	Rural town	-37.8262	148.019	594	Urban town	-37.9146	148.015	980	Regional city	-36.065	146.923
319	Pre-operating	-41.012	147.52	Australia	AUS	Oceania	0	0	0	247	Rural town	-41.1272	147.483	201	Regional city	-41.4877	147.158	0		0	0
320	Pre-operating	-38.369	146.216	Australia	AUS	Oceania	0	1	0	497	Rural town	-38.3576	146.14	535	Urban town	-38.1803	146.265	574	Regional city	-38.0031	145.35
321	Pre-operating	-41.13	147.79	Australia	AUS	Oceania	0	0	1	226	Rural town	-41.2173	147.729	201	Regional city	-41.4877	147.158	0		0	0
322	NA	-41.6418	148.013	Australia	AUS	Oceania	0	1	0	178	Rural town	-41.8489	148.276	201	Regional city	-41.4877	147.158	0		0	0
323	NA	-41.6138	148.135	Australia	AUS	Oceania	0	1	0	178	Rural town	-41.8489	148.276	201	Regional city	-41.4877	147.158	0		0	0
324	Pre-operating	-41.807	148.041	Australia	AUS	Oceania	0	1	0	178	Rural town	-41.8489	148.276	201	Regional city	-41.4877	147.158	0		0	0
325	Pre-operating	-41.4883	147.894	Australia	AUS	Oceania	0	0	0	226	Rural town	-41.2173	147.729	201	Regional city	-41.4877	147.158	0		0	0
326	Pre-operating	-37.9372	146.438	Australia	AUS	Oceania	0	0	0	557	Rural town	-38.0917	146.501	537	Urban town	-38.1803	146.497	574	Regional city	-38.0031	145.35
327	Operating	-42.4104	171.385	New Zealand	NZL	Oceania	0	0	0	155	Urban town	-42.483	171.277	108	Regional city	-43.5755	172.712	0		0	0
328	Operating	-45.3642	170.432	New Zealand	NZL	Oceania	1	0	1	59	Rural town	-45.7833	170.526	54	Regional city	-45.8759	170.455	0		0	0
329	Closed	-42.7576	170.962	New Zealand	NZL	Oceania	0	0	0	147	Rural town	-42.7554	171.022	155	Urban town	-42.483	171.277	108	Regional city	-43.5755	172.712
330	Closed	-45.0592	169.13	New Zealand	NZL	Oceania	0	0	0	72	Rural town	-45.0438	169.253	69	Urban town	-45.0438	168.633	54	Regional city	-45.8759	170.455
331	Closed	-42.2884	171.822	New Zealand	NZL	Oceania	1	0	1	170	Rural town	-42.1204	171.861	155	Urban town	-42.483	171.277	108	Regional city	-43.5755	172.712
332	Closed	-45.7367	169.47	New Zealand	NZL	Oceania	0	0	0	48	Rural town	-45.9687	169.257	46	Urban town	-46.0615	168.809	54	Regional city	-45.8759	170.455
333	Operating	-45.0031	168.655	New Zealand	NZL	Oceania	0	0	0	69	Urban town	-45.0438	168.633	54	Regional city	-45.8759	170.455	0		0	0
334	Pre-operating	-45.5292	168.697	New Zealand	NZL	Oceania	0	0	0	70	Rural town	-45.0438	168.757	69	Urban town	-45.0438	168.633	54	Regional city	-45.8759	170.455
335	Operating	-45.2249	169.332	New Zealand	NZL	Oceania	0	0	0	65	Rural town	-45.2284	169.349	69	Urban town	-45.0438	168.633	54	Regional city	-45.8759	170.455
336	Pre-operating	-46.25	167.837	New Zealand	NZL	Oceania	0	0	0	41	Rural town	-46.3402	167.966	40	Urban town	-46.4332	168.398	54	Regional city	-45.8759	170.455
337	Pre-operating	-42.9544	170.816	New Zealand	NZL	Oceania	0	0	1	147	Rural town	-42.7554	171.022	155	Urban town	-42.483	171.277	108	Regional city	-43.5755	172.712
338	Pre-operating	-41.0606	172.766	New Zealand	NZL	Oceania	1	0	1	274	Rural town	-40.8573	172.861	248	Urban town	-41.1272	173.067	216	Regional city	-41.3074	173.246
339	Operating	-38.1622	174.713	New Zealand	NZL	Oceania	1	0	1	619	Rural town	-37.8262	174.934	644	Regional city	-37.7377	175.265	0		0	0
340	Operating	-41.683	171.873	New Zealand	NZL	Oceania	1	1	0	182	Rural town	-41.7586	171.61	155	Urban town	-42.483	171.277	108	Regional city	-43.5755	172.712
341	Operating	-45.954	168.021	New Zealand	NZL	Oceania	1	1	0	43	Rural town	-46.1543	168.361	40	Urban town	-46.4332	168.398	54	Regional city	-45.8759	170.455
342	Pre-operating	-45.1221	169.61	New Zealand	NZL	Oceania	0	0	0	65	Rural town	-45.2284	169.349	69	Urban town	-45.0438	168.633	54	Regional city	-45.8759	170.455
343	Pre-operating	-42.3325	171.949	New Zealand	NZL	Oceania	1	0	0	170	Rural town	-42.1204	171.861	155	Urban town	-42.483	171.277	108	Regional city	-43.5755	172.712
344	Closed	-37.8217	176.264	New Zealand	NZL	Oceania	0	0	0	646	Regional city	-37.7377	176.188	0		0	0	0		0	0
345	Closed	-45.2101	169.679	New Zealand	NZL	Oceania	0	0	0	65	Rural town	-45.2284	169.349	69	Urban town	-45.0438	168.633	54	Regional city	-45.8759	170.455
346	Pre-operating	-38.1636	174.715	New Zealand	NZL	Oceania	0	0	1	619	Rural town	-37.8262	174.934	644	Regional city	-37.7377	175.265	0		0	0
347	Operating	-42.205	171.482	New Zealand	NZL	Oceania	1	1	0	170	Rural town	-42.1204	171.861	155	Urban town	-42.483	171.277	108	Regional city	-43.5755	172.712
348	Pre-operating	-41.5836	171.999	New Zealand	NZL	Oceania	1	1	0	182	Rural town	-41.7586	171.61	155	Urban town	-42.483	171.277	108	Regional city	-43.5755	172.712
349	Pre-operating	-37.8208	176.271	New Zealand	NZL	Oceania	1	0	0	646	Regional city	-37.7377	176.188	0		0	0	0		0	0
350	Pre-operating	-46.5425	168.592	New Zealand	NZL	Oceania	1	1	0	34	Rural town	-46.6195	168.383	40	Urban town	-46.4332	168.398	54	Regional city	-45.8759	170.455
351	Operating	-43.4721	171.922	New Zealand	NZL	Oceania	1	1	0	111	Rural town	-43.4842	172.06	119	Urban town	-43.3017	172.587	108	Regional city	-43.5755	172.712
352	Pre-operating	-46.3203	168.737	New Zealand	NZL	Oceania	1	1	0	44	Rural town	-46.1543	168.737	46	Urban town	-46.0615	168.809	54	Regional city	-45.8759	170.455
353	Pre-operating	-44.83	169.908	New Zealand	NZL	Oceania	1	1	0	72	Rural town	-45.0438	169.253	69	Urban town	-45.0438	168.633	54	Regional city	-45.8759	170.455
354	Pre-operating	-46.2778	169.865	New Zealand	NZL	Oceania	1	1	0	42	Rural town	-46.2472	169.796	54	Regional city	-45.8759	170.455	0		0	0
355	Pre-operating	-46.1889	168.811	New Zealand	NZL	Oceania	1	1	0	44	Rural town	-46.1543	168.737	46	Urban town	-46.0615	168.809	54	Regional city	-45.8759	170.455
356	Pre-operating	-45.9458	167.99	New Zealand	NZL	Oceania	1	1	0	43	Rural town	-46.1543	168.361	40	Urban town	-46.4332	168.398	54	Regional city	-45.8759	170.455
357	Operating	-41.6754	171.87	New Zealand	NZL	Oceania	1	1	0	182	Rural town	-41.7586	171.61	155	Urban town	-42.483	171.277	108	Regional city	-43.5755	172.712
358	Closed	-42.3889	171.271	New Zealand	NZL	Oceania	1	1	0	155	Urban town	-42.483	171.277	108	Regional city	-43.5755	172.712	0		0	0
359	Operating	-46.1437	168.753	New Zealand	NZL	Oceania	1	1	0	44	Rural town	-46.1543	168.737	46	Urban town	-46.0615	168.809	54	Regional city	-45.8759	170.455
360	Closed	-45.9256	167.949	New Zealand	NZL	Oceania	1	1	0	43	Rural town	-46.1543	168.361	40	Urban town	-46.4332	168.398	54	Regional city	-45.8759	170.455
361	Pre-operating	-46.2469	169.943	New Zealand	NZL	Oceania	0	1	0	45	Rural town	-46.1543	169.992	54	Regional city	-45.8759	170.455	0		0	0
362	Pre-operating	-45.9292	167.946	New Zealand	NZL	Oceania	0	1	0	43	Rural town	-46.1543	168.361	40	Urban town	-46.4332	168.398	54	Regional city	-45.8759	170.455
363	Pre-operating	-44.1183	171.573	New Zealand	NZL	Oceania	0	1	0	88	Rural town	-44.2162	171.304	84	Urban town	-44.3998	171.271	108	Regional city	-43.5755	172.712
364	Pre-operating	-38.9482	174.893	New Zealand	NZL	Oceania	0	1	0	421	Urban town	-38.8904	175.266	541	Regional city	-38.1803	176.273	0		0	0
365	Pre-operating	-45	169.648	New Zealand	NZL	Oceania	0	0	0	72	Rural town	-45.0438	169.253	69	Urban town	-45.0438	168.633	54	Regional city	-45.8759	170.455
366	Operating	-41.8756	171.849	New Zealand	NZL	Oceania	0	1	0	182	Rural town	-41.7586	171.61	155	Urban town	-42.483	171.277	108	Regional city	-43.5755	172.712
367	Operating	-42.0368	171.799	New Zealand	NZL	Oceania	1	1	0	170	Rural town	-42.1204	171.861	155	Urban town	-42.483	171.277	108	Regional city	-43.5755	172.712
368	Pre-operating	-42.3775	171.296	New Zealand	NZL	Oceania	0	1	0	155	Urban town	-42.483	171.277	108	Regional city	-43.5755	172.712	0		0	0
369	Operating	-46.2895	169.85	New Zealand	NZL	Oceania	0	1	0	42	Rural town	-46.2472	169.796	54	Regional city	-45.8759	170.455	0		0	0
370	Operating	-42.3595	171.353	New Zealand	NZL	Oceania	0	1	0	155	Urban town	-42.483	171.277	108	Regional city	-43.5755	172.712	0		0	0
371	Operating	-42.1122	171.869	New Zealand	NZL	Oceania	1	1	0	170	Rural town	-42.1204	171.861	155	Urban town	-42.483	171.277	108	Regional city	-43.5755	172.712
372	Pre-operating	-46.1438	168.326	New Zealand	NZL	Oceania	0	1	0	43	Rural town	-46.1543	168.361	40	Urban town	-46.4332	168.398	54	Regional city	-45.8759	170.455
373	Operating	-41.7963	171.968	New Zealand	NZL	Oceania	0	1	0	182	Rural town	-41.7586	171.61	155	Urban town	-42.483	171.277	108	Regional city	-43.5755	172.712
374	Operating	-41.6462	171.854	New Zealand	NZL	Oceania	0	1	0	182	Rural town	-41.7586	171.61	155	Urban town	-42.483	171.277	108	Regional city	-43.5755	172.712
375	Operating	-42.0983	171.891	New Zealand	NZL	Oceania	0	1	0	170	Rural town	-42.1204	171.861	155	Urban town	-42.483	171.277	108	Regional city	-43.5755	172.712
376	Operating	-42.344	171.303	New Zealand	NZL	Oceania	0	1	0	155	Urban town	-42.483	171.277	108	Regional city	-43.5755	172.712	0		0	0
377	Closed	-42.1508	171.966	New Zealand	NZL	Oceania	0	1	0	170	Rural town	-42.1204	171.861	155	Urban town	-42.483	171.277	108	Regional city	-43.5755	172.712
378	Operating	-45.4769	169.307	New Zealand	NZL	Oceania	1	1	0	65	Rural town	-45.2284	169.349	69	Urban town	-45.0438	168.633	54	Regional city	-45.8759	170.455
379	Operating	-42.1641	171.958	New Zealand	NZL	Oceania	0	1	0	170	Rural town	-42.1204	171.861	155	Urban town	-42.483	171.277	108	Regional city	-43.5755	172.712
380	Pre-operating	-40.7407	172.389	New Zealand	NZL	Oceania	0	0	0	274	Rural town	-40.8573	172.861	248	Urban town	-41.1272	173.067	216	Regional city	-41.3074	173.246
381	NA	-42.641	171.249	New Zealand	NZL	Oceania	0	0	0	155	Urban town	-42.483	171.277	108	Regional city	-43.5755	172.712	0		0	0
382	NA	-45.0286	169.179	New Zealand	NZL	Oceania	0	0	0	72	Rural town	-45.0438	169.253	69	Urban town	-45.0438	168.633	54	Regional city	-45.8759	170.455
383	NA	-44.8539	169.821	New Zealand	NZL	Oceania	0	0	0	72	Rural town	-45.0438	169.253	69	Urban town	-45.0438	168.633	54	Regional city	-45.8759	170.455
384	Pre-operating	-42.152	171.852	New Zealand	NZL	Oceania	0	0	0	170	Rural town	-42.1204	171.861	155	Urban town	-42.483	171.277	108	Regional city	-43.5755	172.712
385	Pre-operating	-45.126	169.608	New Zealand	NZL	Oceania	0	0	0	65	Rural town	-45.2284	169.349	69	Urban town	-45.0438	168.633	54	Regional city	-45.8759	170.455
386	Pre-operating	-38.906	174.906	New Zealand	NZL	Oceania	1	1	0	421	Urban town	-38.8904	175.266	541	Regional city	-38.1803	176.273	0		0	0
387	Pre-operating	-41.18	172.78	New Zealand	NZL	Oceania	0	0	1	227	Rural town	-41.2173	172.977	248	Urban town	-41.1272	173.067	216	Regional city	-41.3074	173.246
388	Pre-operating	-44.771	168.675	New Zealand	NZL	Oceania	0	0	0	75	Rural town	-44.9517	168.834	69	Urban town	-45.0438	168.633	54	Regional city	-45.8759	170.455
389	Pre-operating	-42.9	170.821	New Zealand	NZL	Oceania	0	0	0	147	Rural town	-42.7554	171.022	155	Urban town	-42.483	171.277	108	Regional city	-43.5755	172.712
390	Pre-operating	-42.867	170.843	New Zealand	NZL	Oceania	0	0	0	147	Rural town	-42.7554	171.022	155	Urban town	-42.483	171.277	108	Regional city	-43.5755	172.712
391	Pre-operating	-46.312	167.82	New Zealand	NZL	Oceania	0	0	0	41	Rural town	-46.3402	167.966	40	Urban town	-46.4332	168.398	54	Regional city	-45.8759	170.455
392	NA	-38.0485	174.79	New Zealand	NZL	Oceania	0	0	1	619	Rural town	-37.8262	174.934	644	Regional city	-37.7377	175.265	0		0	0
393	Closed	-39.7637	174.478	New Zealand	NZL	Oceania	0	0	1	333	Rural town	-39.7818	174.554	341	Urban town	-39.6032	174.272	300	Regional city	-40.3188	175.535
394	NA	-39.9276	174.985	New Zealand	NZL	Oceania	0	0	1	330	Rural town	-39.8712	175.049	322	Urban town	-39.9606	175.074	300	Regional city	-40.3188	175.535
395	Pre-operating	-41.541	172.116	New Zealand	NZL	Oceania	0	0	1	182	Rural town	-41.7586	171.61	155	Urban town	-42.483	171.277	108	Regional city	-43.5755	172.712
396	Pre-operating	-42.21	171.32	New Zealand	NZL	Oceania	0	0	0	162	Rural town	-42.3922	171.121	155	Urban town	-42.483	171.277	108	Regional city	-43.5755	172.712
397	Pre-operating	-42.911	170.811	New Zealand	NZL	Oceania	0	0	0	147	Rural town	-42.7554	171.022	155	Urban town	-42.483	171.277	108	Regional city	-43.5755	172.712
398	Pre-operating	-44.215	170.776	New Zealand	NZL	Oceania	1	1	0	90	Rural town	-44.1245	170.892	84	Urban town	-44.3998	171.271	108	Regional city	-43.5755	172.712
399	Pre-operating	-42.773	172.577	New Zealand	NZL	Oceania	0	0	1	156	Rural town	-42.483	172.724	119	Urban town	-43.3017	172.587	108	Regional city	-43.5755	172.712
400	Pre-operating	-42.76	171.28	New Zealand	NZL	Oceania	0	0	1	147	Rural town	-42.7554	171.022	155	Urban town	-42.483	171.277	108	Regional city	-43.5755	172.712
401	Pre-operating	-42.0741	172.019	New Zealand	NZL	Oceania	0	0	0	170	Rural town	-42.1204	171.861	155	Urban town	-42.483	171.277	108	Regional city	-43.5755	172.712
402	Pre-operating	-44.969	169.46	New Zealand	NZL	Oceania	0	0	0	72	Rural town	-45.0438	169.253	69	Urban town	-45.0438	168.633	54	Regional city	-45.8759	170.455
403	Pre-operating	-40.741	172.415	New Zealand	NZL	Oceania	0	0	0	274	Rural town	-40.8573	172.861	248	Urban town	-41.1272	173.067	216	Regional city	-41.3074	173.246
404	Pre-operating	-46.2313	168.821	New Zealand	NZL	Oceania	0	1	0	44	Rural town	-46.1543	168.737	46	Urban town	-46.0615	168.809	54	Regional city	-45.8759	170.455
405	Pre-operating	-42.267	171.38	New Zealand	NZL	Oceania	0	0	0	155	Urban town	-42.483	171.277	108	Regional city	-43.5755	172.712	0		0	0
406	Pre-operating	-41.917	173.329	New Zealand	NZL	Oceania	0	0	1	163	Rural town	-42.3922	173.651	203	Urban town	-41.4877	173.906	216	Regional city	-41.3074	173.246
407	Pre-operating	-42.3612	171.32	New Zealand	NZL	Oceania	0	1	0	155	Urban town	-42.483	171.277	108	Regional city	-43.5755	172.712	0		0	0
408	Pre-operating	-41.08	174.13	New Zealand	NZL	Oceania	0	0	0	217	Rural town	-41.3074	174.08	203	Urban town	-41.4877	173.906	216	Regional city	-41.3074	173.246
409	Pre-operating	-42.1041	171.883	New Zealand	NZL	Oceania	0	1	0	170	Rural town	-42.1204	171.861	155	Urban town	-42.483	171.277	108	Regional city	-43.5755	172.712
410	Pre-operating	-38.919	174.892	New Zealand	NZL	Oceania	0	1	0	421	Urban town	-38.8904	175.266	541	Regional city	-38.1803	176.273	0		0	0
411	Pre-operating	-38.1784	176.583	New Zealand	NZL	Oceania	0	0	1	561	Urban town	-38.0917	176.719	541	Regional city	-38.1803	176.273	0		0	0
412	Pre-operating	-46.17	167.83	New Zealand	NZL	Oceania	0	0	0	41	Rural town	-46.3402	167.966	40	Urban town	-46.4332	168.398	54	Regional city	-45.8759	170.455
413	Pre-operating	-41.799	172.334	New Zealand	NZL	Oceania	0	0	0	170	Rural town	-42.1204	171.861	155	Urban town	-42.483	171.277	108	Regional city	-43.5755	172.712
414	Pre-operating	-42.3206	171.957	New Zealand	NZL	Oceania	0	0	1	170	Rural town	-42.1204	171.861	155	Urban town	-42.483	171.277	108	Regional city	-43.5755	172.712
415	Pre-operating	-42.2679	171.901	New Zealand	NZL	Oceania	0	0	1	170	Rural town	-42.1204	171.861	155	Urban town	-42.483	171.277	108	Regional city	-43.5755	172.712
416	Pre-operating	-41.7791	172.075	New Zealand	NZL	Oceania	0	0	0	182	Rural town	-41.7586	171.61	155	Urban town	-42.483	171.277	108	Regional city	-43.5755	172.712
417	Pre-operating	-45.8392	169.897	New Zealand	NZL	Oceania	0	0	0	53	Rural town	-45.8759	170.33	54	Regional city	-45.8759	170.455	0		0	0
418	Pre-operating	-44.9565	169.439	New Zealand	NZL	Oceania	1	0	0	72	Rural town	-45.0438	169.253	69	Urban town	-45.0438	168.633	54	Regional city	-45.8759	170.455
419	Pre-operating	-45.3014	170.212	New Zealand	NZL	Oceania	0	0	0	73	Rural town	-45.0438	170.863	74	Urban town	-45.0438	170.987	54	Regional city	-45.8759	170.455
420	Operating	-27.3303	-66.6089	Argentina	ARG	South America	1	0	1	5275	Rural town	-27.2896	-66.613	5012	Urban town	-27.6282	-66.31	4503	Regional city	-28.4764	-65.7712
421	Pre-operating	-21.8664	-66.8314	Bolivia	BOL	South America	0	0	1	9689	Rural town	-21.7548	-66.9044	9910	Urban town	-21.4222	-66.9136	9855	Regional city	-21.5053	-64.7463
422	Operating	-23.2057	-65.7175	Argentina	ARG	South America	1	0	1	8468	Rural town	-23.1718	-65.648	8469	Urban town	-23.1718	-65.3327	8470	Regional city	-23.1718	-64.3867
423	Pre-operating	-27.23	-69.033	Chile	CHL	South America	1	0	1	5685	Rural town	-26.7825	-69.2094	5206	Regional city	-27.3742	-70.2958	0		0	0
424	Operating	-23.3667	-70.2833	Chile	CHL	South America	1	0	1	8169	Rural town	-23.506	-70.3823	8018	Regional city	-23.6732	-70.4379	0		0	0
425	Pre-operating	-26.8253	-69.2628	Chile	CHL	South America	1	0	1	5685	Rural town	-26.7825	-69.2094	5206	Regional city	-27.3742	-70.2958	0		0	0
426	Closed	-26.5003	-69.4	Chile	CHL	South America	0	0	1	6099	Rural town	-26.2762	-69.5539	5206	Regional city	-27.3742	-70.2958	0		0	0
427	Operating	-34.0835	-70.3781	Chile	CHL	South America	1	0	1	1583	Rural town	-34.0579	-70.4822	1545	Urban town	-34.1448	-70.6395	1544	Regional city	-34.1448	-70.7517
428	Pre-operating	-29.9697	-70.1864	Chile	CHL	South America	0	0	1	3558	Rural town	-30.0952	-70.4603	3634	Regional city	-29.9244	-71.2571	0		0	0
429	Closed	-23.5308	-69.5828	Chile	CHL	South America	0	0	1	8398	Rural town	-23.2553	-70.0895	8018	Regional city	-23.6732	-70.4379	0		0	0
430	Closed	-29.7658	-69.9828	Chile	CHL	South America	0	0	1	3558	Rural town	-30.0952	-70.4603	3634	Regional city	-29.9244	-71.2571	0		0	0
431	Operating	-32.6507	-71.1109	Chile	CHL	South America	1	0	1	2322	Rural town	-32.6721	-71.1186	2216	Regional city	-32.8449	-71.2046	0		0	0
432	Operating	-33.1497	-70.2806	Chile	CHL	South America	1	0	1	2173	Rural town	-32.9313	-70.3581	2220	Regional city	-32.8449	-70.6488	0		0	0
433	Pre-operating	-30.0581	-69.6962	Argentina	ARG	South America	1	0	0	3403	Rural town	-30.4373	-69.3006	3482	Urban town	-30.2662	-68.7882	2943	Regional city	-31.4663	-68.5552
434	Pre-operating	-27.5967	-66.3391	Argentina	ARG	South America	1	0	1	5012	Urban town	-27.6282	-66.31	4503	Regional city	-28.4764	-65.7712	0		0	0
435	Closed	-32.1942	-70.9444	Chile	CHL	South America	1	0	1	2513	Rural town	-32.2408	-70.9069	2368	Regional city	-32.5858	-70.743	0		0	0
436	Closed	-27.465	-70.2765	Chile	CHL	South America	1	0	1	5136	Rural town	-27.4589	-70.3292	5206	Regional city	-27.3742	-70.2958	0		0	0
437	Closed	-29.3297	-69.9883	Argentina	ARG	South America	1	0	1	4013	Rural town	-29.242	-69.8726	3482	Urban town	-30.2662	-68.7882	2943	Regional city	-31.4663	-68.5552
438	Pre-operating	-29.5781	-69.9588	Chile	CHL	South America	0	0	1	3591	Rural town	-30.0098	-70.5316	3634	Regional city	-29.9244	-71.2571	0		0	0
439	Operating	-30.7184	-71.2033	Chile	CHL	South America	1	0	1	3327	Regional city	-30.6085	-71.238	0		0	0	0		0	0
440	Operating	-21.0014	-68.8081	Chile	CHL	South America	1	0	1	10287	Rural town	-21.0068	-68.6711	9078	Regional city	-22.5043	-68.9066	0		0	0
441	Pre-operating	-27.2825	-69.2349	Chile	CHL	South America	1	0	0	5685	Rural town	-26.7825	-69.2094	5206	Regional city	-27.3742	-70.2958	0		0	0
442	Operating	-31.7188	-70.4928	Chile	CHL	South America	1	0	1	2666	Rural town	-31.8962	-70.6304	2823	Urban town	-31.6382	-71.1693	2368	Regional city	-32.5858	-70.743
443	Operating	-27.5156	-70.2886	Chile	CHL	South America	1	0	1	5136	Rural town	-27.4589	-70.3292	5206	Regional city	-27.3742	-70.2958	0		0	0
444	Operating	-30.2432	-71.1019	Chile	CHL	South America	1	0	1	3480	Rural town	-30.2662	-71.0826	3327	Regional city	-30.6085	-71.238	0		0	0
445	Closed	-27.5517	-69.2958	Chile	CHL	South America	1	0	1	5684	Rural town	-26.7825	-69.3165	5206	Regional city	-27.3742	-70.2958	0		0	0
446	Pre-operating	-29.0126	-67.775	Argentina	ARG	South America	1	0	1	4205	Rural town	-28.9015	-67.5624	4063	Urban town	-29.1568	-67.4493	3917	Regional city	-29.4124	-66.7935
447	Operating	-24.2186	-69.0678	Chile	CHL	South America	1	0	1	7606	Rural town	-24.2592	-69.0519	8018	Regional city	-23.6732	-70.4379	0		0	0
448	Closed	-22.6811	-70.1694	Chile	CHL	South America	1	0	1	8773	Rural town	-22.8379	-70.0599	9462	Urban town	-22.0877	-70.1391	9078	Regional city	-22.5043	-68.9066
449	Pre-operating	-33.6817	-70.4436	Chile	CHL	South America	0	0	0	1816	Rural town	-33.6239	-70.4831	1815	Regional city	-33.6239	-70.5949	0		0	0
450	Operating	-25.6975	-70.4997	Chile	CHL	South America	1	0	1	6028	Rural town	-26.3605	-70.0125	5206	Regional city	-27.3742	-70.2958	0		0	0
451	Pre-operating	-28.2311	-69.744	Chile	CHL	South America	1	0	1	4905	Rural town	-27.7976	-70.1416	5206	Regional city	-27.3742	-70.2958	0		0	0
452	Operating	-26.2401	-69.5654	Chile	CHL	South America	0	0	1	6099	Rural town	-26.2762	-69.5539	5206	Regional city	-27.3742	-70.2958	0		0	0
453	Operating	-22.2272	-68.8833	Chile	CHL	South America	1	0	1	9307	Rural town	-22.2543	-68.9346	9078	Regional city	-22.5043	-68.9066	0		0	0
454	Operating	-33.1514	-70.2564	Chile	CHL	South America	1	0	1	2173	Rural town	-32.9313	-70.3581	2220	Regional city	-32.8449	-70.6488	0		0	0
455	Operating	-30.2467	-71.0925	Chile	CHL	South America	1	0	1	3480	Rural town	-30.2662	-71.0826	3327	Regional city	-30.6085	-71.238	0		0	0
456	Pre-operating	-20.9426	-66.2212	Bolivia	BOL	South America	1	0	1	10373	Urban town	-20.9238	-66.2538	11617	Regional city	-19.5978	-65.8008	0		0	0
457	Closed	-32.4873	-70.2024	Chile	CHL	South America	1	0	1	2325	Rural town	-32.6721	-70.5635	2368	Regional city	-32.5858	-70.743	0		0	0
458	Operating	-32.5802	-70.8555	Chile	CHL	South America	1	0	1	2368	Regional city	-32.5858	-70.743	0		0	0	0		0	0
459	Operating	-23.43	-70.057	Chile	CHL	South America	1	0	1	8398	Rural town	-23.2553	-70.0895	8018	Regional city	-23.6732	-70.4379	0		0	0
460	Operating	-21.2667	-66.3167	Bolivia	BOL	South America	1	0	1	10120	Rural town	-21.1729	-66.3224	10373	Urban town	-20.9238	-66.2538	11617	Regional city	-19.5978	-65.8008
461	Operating	-22.7475	-69.4995	Chile	CHL	South America	1	0	1	8688	Rural town	-22.9213	-69.3517	9078	Regional city	-22.5043	-68.9066	0		0	0
462	Operating	-20.9476	-66.2994	Bolivia	BOL	South America	1	0	1	10373	Urban town	-20.9238	-66.2538	11617	Regional city	-19.5978	-65.8008	0		0	0
463	Operating	-21.9192	-68.8319	Chile	CHL	South America	1	0	1	9307	Rural town	-22.2543	-68.9346	9078	Regional city	-22.5043	-68.9066	0		0	0
464	Operating	-25.838	-69.8562	Chile	CHL	South America	1	0	1	6098	Rural town	-26.2762	-69.6607	5206	Regional city	-27.3742	-70.2958	0		0	0
465	Closed	-26.443	-70.0405	Chile	CHL	South America	1	0	1	6028	Rural town	-26.3605	-70.0125	5206	Regional city	-27.3742	-70.2958	0		0	0
466	Closed	-21.6347	-67.9169	Bolivia	BOL	South America	1	0	1	10043	Rural town	-21.256	-67.7004	9910	Urban town	-21.4222	-66.9136	9855	Regional city	-21.5053	-64.7463
467	Closed	-20.9642	-66.3079	Bolivia	BOL	South America	1	0	1	10288	Rural town	-21.0068	-66.2765	10373	Urban town	-20.9238	-66.2538	11617	Regional city	-19.5978	-65.8008
468	Pre-operating	-30.0342	-69.8761	Argentina	ARG	South America	1	0	1	3403	Rural town	-30.4373	-69.3006	3482	Urban town	-30.2662	-68.7882	2943	Regional city	-31.4663	-68.5552
469	Pre-operating	-26.2402	-69.555	Chile	CHL	South America	0	0	1	6099	Rural town	-26.2762	-69.5539	5206	Regional city	-27.3742	-70.2958	0		0	0
470	Pre-operating	-28.15	-70.9333	Chile	CHL	South America	1	0	1	4502	Rural town	-28.4764	-71.0666	4438	Urban town	-28.5614	-70.7778	5206	Regional city	-27.3742	-70.2958
471	Pre-operating	-26.1867	-70.2577	Chile	CHL	South America	1	0	1	6028	Rural town	-26.3605	-70.0125	5206	Regional city	-27.3742	-70.2958	0		0	0
472	Pre-operating	-27.7903	-69.2842	Chile	CHL	South America	1	0	1	4905	Rural town	-27.7976	-70.1416	5206	Regional city	-27.3742	-70.2958	0		0	0
473	Pre-operating	-32.3053	-71.2831	Chile	CHL	South America	1	0	0	2470	Rural town	-32.327	-71.3919	2265	Urban town	-32.7585	-71.4947	2122	Regional city	-33.0178	-71.5139
474	Pre-operating	-22.588	-68.4941	Chile	CHL	South America	1	0	1	9231	Rural town	-22.3376	-68.646	9078	Regional city	-22.5043	-68.9066	0		0	0
475	Pre-operating	-21.9034	-66.9525	Bolivia	BOL	South America	0	0	1	9689	Rural town	-21.7548	-66.9044	9910	Urban town	-21.4222	-66.9136	9855	Regional city	-21.5053	-64.7463
476	Pre-operating	-23.7061	-69.8292	Chile	CHL	South America	0	0	1	8019	Rural town	-23.6732	-70.2272	8018	Regional city	-23.6732	-70.4379	0		0	0
477	Operating	-22.9531	-69.0731	Chile	CHL	South America	1	0	1	8688	Rural town	-22.9213	-69.3517	9078	Regional city	-22.5043	-68.9066	0		0	0
478	Pre-operating	-29.0201	-67.7518	Argentina	ARG	South America	1	0	1	4205	Rural town	-28.9015	-67.5624	4063	Urban town	-29.1568	-67.4493	3917	Regional city	-29.4124	-66.7935
479	Operating	-26.2406	-69.5642	Chile	CHL	South America	1	0	1	6099	Rural town	-26.2762	-69.5539	5206	Regional city	-27.3742	-70.2958	0		0	0
480	Pre-operating	-32.412	-70.4303	Chile	CHL	South America	1	0	1	2325	Rural town	-32.6721	-70.5635	2368	Regional city	-32.5858	-70.743	0		0	0
481	Pre-operating	-33.2973	-70.9817	Chile	CHL	South America	0	0	1	1995	Urban town	-33.2774	-70.8653	2041	Regional city	-33.1908	-70.7102	0		0	0
482	NA	-35.1861	-71.7589	Chile	CHL	South America	1	0	1	1154	Rural town	-35.1028	-71.7148	1077	Regional city	-35.4522	-71.6814	0		0	0
483	Pre-operating	-33.6607	-70.5051	Chile	CHL	South America	1	0	1	1816	Rural town	-33.6239	-70.4831	1815	Regional city	-33.6239	-70.5949	0		0	0
484	Pre-operating	-27.3831	-70.2936	Chile	CHL	South America	1	0	1	5206	Regional city	-27.3742	-70.2958	0		0	0	0		0	0
485	Pre-operating	-31.4216	-70.6381	Chile	CHL	South America	1	0	0	2728	Rural town	-31.8102	-70.8101	2823	Urban town	-31.6382	-71.1693	2368	Regional city	-32.5858	-70.743
486	Closed	-27.8132	-70.4106	Chile	CHL	South America	1	0	1	4905	Rural town	-27.7976	-70.1416	5206	Regional city	-27.3742	-70.2958	0		0	0
487	Operating	-26.8017	-69.2692	Chile	CHL	South America	0	0	1	5684	Rural town	-26.7825	-69.3165	5206	Regional city	-27.3742	-70.2958	0		0	0
488	Pre-operating	-22.3742	-70.2146	Chile	CHL	South America	1	0	1	9461	Rural town	-22.0877	-70.2437	9462	Urban town	-22.0877	-70.1391	9078	Regional city	-22.5043	-68.9066
489	Pre-operating	-25.1622	-68.5094	Chile	CHL	South America	0	0	0	7096	Rural town	-24.9301	-68.6458	8018	Regional city	-23.6732	-70.4379	0		0	0
490	Pre-operating	-34.2906	-70.6861	Chile	CHL	South America	1	0	1	1507	Rural town	-34.2317	-70.6849	1545	Urban town	-34.1448	-70.6395	1544	Regional city	-34.1448	-70.7517
491	Operating	-25.1069	-69.5378	Chile	CHL	South America	1	0	1	6964	Rural town	-25.0981	-69.5528	8018	Regional city	-23.6732	-70.4379	0		0	0
492	Operating	-26.558	-70.315	Chile	CHL	South America	0	0	1	6028	Rural town	-26.3605	-70.0125	5206	Regional city	-27.3742	-70.2958	0		0	0
493	Operating	-25.0742	-70.3629	Chile	CHL	South America	0	0	1	6964	Rural town	-25.0981	-69.5528	8018	Regional city	-23.6732	-70.4379	0		0	0
494	Pre-operating	-24.5	-70.3333	Chile	CHL	South America	1	0	1	7605	Rural town	-24.2592	-69.8971	8018	Regional city	-23.6732	-70.4379	0		0	0
495	Pre-operating	-23.241	-69.21	Chile	CHL	South America	1	0	1	8688	Rural town	-22.9213	-69.3517	9078	Regional city	-22.5043	-68.9066	0		0	0
496	Pre-operating	-32.2448	-69.4389	Argentina	ARG	South America	1	0	1	2472	Rural town	-32.327	-69.7306	2174	Regional city	-32.9313	-68.9122	0		0	0
497	Pre-operating	-33.0703	-70.1606	Chile	CHL	South America	1	0	0	2173	Rural town	-32.9313	-70.3581	2220	Regional city	-32.8449	-70.6488	0		0	0
498	Operating	-27.4986	-70.2528	Chile	CHL	South America	1	0	1	5137	Rural town	-27.4589	-70.2218	5206	Regional city	-27.3742	-70.2958	0		0	0
499	Pre-operating	-25.2735	-66.8126	Argentina	ARG	South America	1	0	1	6627	Rural town	-25.5183	-66.4067	6227	Urban town	-26.1076	-65.9721	5688	Regional city	-26.7825	-65.2491
500	Pre-operating	-27.2964	-66.6077	Argentina	ARG	South America	0	0	1	5275	Rural town	-27.2896	-66.613	5012	Urban town	-27.6282	-66.31	4503	Regional city	-28.4764	-65.7712
501	Closed	-33.4422	-70.9225	Chile	CHL	South America	0	0	1	1904	Rural town	-33.4506	-70.8416	1867	Urban town	-33.5372	-70.7741	1814	Regional city	-33.6239	-70.7066
502	Pre-operating	-24.2475	-66.2494	Argentina	ARG	South America	1	0	1	7672	Rural town	-24.1754	-66.278	7674	Regional city	-24.1754	-65.3276	0		0	0
503	Pre-operating	-30.2415	-71.0764	Chile	CHL	South America	0	0	0	3480	Rural town	-30.2662	-71.0826	3327	Regional city	-30.6085	-71.238	0		0	0
504	Pre-operating	-27.3437	-66.39	Argentina	ARG	South America	1	0	1	5074	Rural town	-27.5435	-66.3857	5012	Urban town	-27.6282	-66.31	4503	Regional city	-28.4764	-65.7712
505	Pre-operating	-33.518	-70.8007	Chile	CHL	South America	0	0	1	1867	Urban town	-33.5372	-70.7741	1814	Regional city	-33.6239	-70.7066	0		0	0
506	Operating	-22.3167	-68.9	Chile	CHL	South America	0	0	1	9307	Rural town	-22.2543	-68.9346	9078	Regional city	-22.5043	-68.9066	0		0	0
507	Pre-operating	-23	-69.8333	Chile	CHL	South America	1	0	1	8773	Rural town	-22.8379	-70.0599	9462	Urban town	-22.0877	-70.1391	9078	Regional city	-22.5043	-68.9066
508	Pre-operating	-37.3419	-70.3161	Argentina	ARG	South America	0	0	0	713	Urban town	-37.3844	-70.2715	399	Regional city	-38.9794	-68.0893	0		0	0
509	Operating	-22.8472	-69.3389	Chile	CHL	South America	1	0	1	8688	Rural town	-22.9213	-69.3517	9078	Regional city	-22.5043	-68.9066	0		0	0
510	Pre-operating	-26.3261	-70.6272	Chile	CHL	South America	1	0	1	5905	Rural town	-26.5292	-70.7175	5206	Regional city	-27.3742	-70.2958	0		0	0
511	Operating	-22.3788	-68.9133	Chile	CHL	South America	1	0	1	9078	Regional city	-22.5043	-68.9066	0		0	0	0		0	0
512	Pre-operating	-23.0185	-67.2099	Chile	CHL	South America	0	0	0	8467	Rural town	-23.1718	-67.9603	9078	Regional city	-22.5043	-68.9066	0		0	0
513	Pre-operating	-29.3815	-71.1917	Chile	CHL	South America	1	0	1	3962	Rural town	-29.3272	-71.3209	3633	Regional city	-29.9244	-71.3661	0		0	0
514	Pre-operating	-22.807	-69.395	Chile	CHL	South America	1	0	1	8688	Rural town	-22.9213	-69.3517	9078	Regional city	-22.5043	-68.9066	0		0	0
515	Operating	-27.5058	-70.2689	Chile	CHL	South America	1	0	1	5137	Rural town	-27.4589	-70.2218	5206	Regional city	-27.3742	-70.2958	0		0	0
516	Pre-operating	-22.9995	-69.9087	Chile	CHL	South America	1	0	1	8773	Rural town	-22.8379	-70.0599	9462	Urban town	-22.0877	-70.1391	9078	Regional city	-22.5043	-68.9066
517	Pre-operating	-35.2736	-70.1561	Argentina	ARG	South America	0	0	1	1080	Urban town	-35.4522	-69.5285	1352	Regional city	-34.5797	-68.2795	0		0	0
518	Pre-operating	-31.744	-70.431	Argentina	ARG	South America	1	0	1	2824	Rural town	-31.6382	-69.5158	2888	Regional city	-31.5522	-68.7046	0		0	0
519	Operating	-27.1667	-70.5	Chile	CHL	South America	1	0	1	5272	Rural town	-27.2896	-70.4771	5206	Regional city	-27.3742	-70.2958	0		0	0
520	NA	-26.6279	-70.5635	Chile	CHL	South America	1	0	0	5841	Rural town	-26.6136	-70.7499	5206	Regional city	-27.3742	-70.2958	0		0	0
521	Operating	-32.3953	-71.0433	Chile	CHL	South America	1	0	1	2471	Rural town	-32.327	-71.0596	2368	Regional city	-32.5858	-70.743	0		0	0
522	Operating	-23.4289	-69.5108	Chile	CHL	South America	1	0	1	8688	Rural town	-22.9213	-69.3517	9078	Regional city	-22.5043	-68.9066	0		0	0
523	Operating	-27.4722	-70.2607	Chile	CHL	South America	0	0	1	5137	Rural town	-27.4589	-70.2218	5206	Regional city	-27.3742	-70.2958	0		0	0
524	Closed	-22.6834	-66.5413	Argentina	ARG	South America	1	0	1	8844	Rural town	-22.7545	-66.4667	8845	Urban town	-22.7545	-65.7323	8470	Regional city	-23.1718	-64.3867
525	Pre-operating	-24.4031	-64.4994	Argentina	ARG	South America	1	0	1	7549	Rural town	-24.343	-64.6412	7608	Regional city	-24.2592	-64.826	0		0	0
526	Pre-operating	-26.6435	-69.1693	Chile	CHL	South America	0	0	1	5685	Rural town	-26.7825	-69.2094	5206	Regional city	-27.3742	-70.2958	0		0	0
527	Pre-operating	-30.6888	-68.9477	Argentina	ARG	South America	0	0	0	3403	Rural town	-30.4373	-69.3006	3482	Urban town	-30.2662	-68.7882	2943	Regional city	-31.4663	-68.5552
528	Pre-operating	-30.5131	-69.6867	Argentina	ARG	South America	0	0	1	3403	Rural town	-30.4373	-69.3006	3482	Urban town	-30.2662	-68.7882	2943	Regional city	-31.4663	-68.5552
529	Pre-operating	-26.975	-69.1869	Chile	CHL	South America	0	0	0	5685	Rural town	-26.7825	-69.2094	5206	Regional city	-27.3742	-70.2958	0		0	0
530	Operating	-29.4003	-69.9159	Argentina	ARG	South America	1	0	1	4013	Rural town	-29.242	-69.8726	3482	Urban town	-30.2662	-68.7882	2943	Regional city	-31.4663	-68.5552
531	Pre-operating	-21.5853	-66.8653	Bolivia	BOL	South America	0	0	1	9910	Urban town	-21.4222	-66.9136	9855	Regional city	-21.5053	-64.7463	0		0	0
532	Pre-operating	-21.8525	-68.8399	Chile	CHL	South America	0	0	0	9307	Rural town	-22.2543	-68.9346	9078	Regional city	-22.5043	-68.9066	0		0	0
533	Pre-operating	-28.3436	-69.5561	Chile	CHL	South America	0	0	1	4905	Rural town	-27.7976	-70.1416	5206	Regional city	-27.3742	-70.2958	0		0	0
534	Pre-operating	-27.094	-69.4093	Chile	CHL	South America	0	0	0	5684	Rural town	-26.7825	-69.3165	5206	Regional city	-27.3742	-70.2958	0		0	0
535	Pre-operating	-29.8133	-69.4233	Argentina	ARG	South America	0	0	1	3518	Rural town	-30.1807	-69.0787	3482	Urban town	-30.2662	-68.7882	2943	Regional city	-31.4663	-68.5552
536	Pre-operating	-23.329	-70.4654	Chile	CHL	South America	0	0	1	8169	Rural town	-23.506	-70.3823	8018	Regional city	-23.6732	-70.4379	0		0	0
537	Pre-operating	-29.4176	-69.9217	Argentina	ARG	South America	1	0	1	4013	Rural town	-29.242	-69.8726	3482	Urban town	-30.2662	-68.7882	2943	Regional city	-31.4663	-68.5552
538	Pre-operating	-25.3972	-70.4758	Chile	CHL	South America	0	0	1	6964	Rural town	-25.0981	-69.5528	8018	Regional city	-23.6732	-70.4379	0		0	0
539	Pre-operating	-26.1667	-70.5	Chile	CHL	South America	0	0	1	5905	Rural town	-26.5292	-70.7175	5206	Regional city	-27.3742	-70.2958	0		0	0
540	Pre-operating	-28.5	-70.3	Chile	CHL	South America	0	0	1	4438	Urban town	-28.5614	-70.7778	5206	Regional city	-27.3742	-70.2958	0		0	0
541	Operating	-29.6667	-70.6667	Chile	CHL	South America	1	0	1	3590	Rural town	-30.0098	-70.6407	3634	Regional city	-29.9244	-71.2571	0		0	0
542	Operating	-28.1868	-69.5246	Chile	CHL	South America	1	0	1	4905	Rural town	-27.7976	-70.1416	5206	Regional city	-27.3742	-70.2958	0		0	0
543	Pre-operating	-26.4381	-69.4778	Chile	CHL	South America	1	0	1	6099	Rural town	-26.2762	-69.5539	5206	Regional city	-27.3742	-70.2958	0		0	0
544	Pre-operating	-24.1667	-69.0833	Chile	CHL	South America	0	0	1	7606	Rural town	-24.2592	-69.0519	8018	Regional city	-23.6732	-70.4379	0		0	0
545	Operating	-23.435	-69.53	Chile	CHL	South America	0	0	1	8688	Rural town	-22.9213	-69.3517	9078	Regional city	-22.5043	-68.9066	0		0	0
546	Pre-operating	-35.2353	-71.8544	Chile	CHL	South America	0	0	0	1115	Rural town	-35.2774	-71.811	1077	Regional city	-35.4522	-71.6814	0		0	0
547	Pre-operating	-34.6542	-71.1323	Chile	CHL	South America	0	0	1	1313	Rural town	-34.6668	-71.1401	1349	Urban town	-34.5797	-70.981	1544	Regional city	-34.1448	-70.7517
548	Pre-operating	-27.376	-66.283	Argentina	ARG	South America	1	0	1	5075	Rural town	-27.5435	-66.2782	5012	Urban town	-27.6282	-66.31	4503	Regional city	-28.4764	-65.7712
549	Pre-operating	-30.7319	-68.9533	Argentina	ARG	South America	1	0	1	3403	Rural town	-30.4373	-69.3006	3482	Urban town	-30.2662	-68.7882	2943	Regional city	-31.4663	-68.5552
550	Pre-operating	-20.6203	-65.7463	Bolivia	BOL	South America	1	0	1	10697	Rural town	-20.5919	-66.1637	10373	Urban town	-20.9238	-66.2538	11617	Regional city	-19.5978	-65.8008
551	Pre-operating	-21.9642	-66.0398	Argentina	ARG	South America	0	0	0	9581	Rural town	-21.9212	-66.012	8845	Urban town	-22.7545	-65.7323	8470	Regional city	-23.1718	-64.3867
552	Pre-operating	-28.0098	-69.1442	Argentina	ARG	South America	0	0	0	4320	Rural town	-28.7314	-68.1433	4063	Urban town	-29.1568	-67.4493	3917	Regional city	-29.4124	-66.7935
553	Operating	-24.4123	-69.5918	Chile	CHL	South America	1	0	1	7605	Rural town	-24.2592	-69.8971	8018	Regional city	-23.6732	-70.4379	0		0	0
554	Pre-operating	-26.3355	-69.2614	Chile	CHL	South America	0	0	1	6099	Rural town	-26.2762	-69.5539	5206	Regional city	-27.3742	-70.2958	0		0	0
555	Pre-operating	-24.3951	-66.3212	Argentina	ARG	South America	0	0	1	7672	Rural town	-24.1754	-66.278	7674	Regional city	-24.1754	-65.3276	0		0	0
556	Pre-operating	-29.5811	-68.7725	Argentina	ARG	South America	0	0	1	3868	Rural town	-29.4977	-68.5682	3482	Urban town	-30.2662	-68.7882	2943	Regional city	-31.4663	-68.5552
557	Pre-operating	-21.3814	-66.6788	Bolivia	BOL	South America	0	0	1	9910	Urban town	-21.4222	-66.9136	9855	Regional city	-21.5053	-64.7463	0		0	0
558	Operating	-22.7007	-66.5019	Argentina	ARG	South America	1	0	1	8844	Rural town	-22.7545	-66.4667	8845	Urban town	-22.7545	-65.7323	8470	Regional city	-23.1718	-64.3867
559	Pre-operating	-27.4607	-70.1529	Chile	CHL	South America	0	0	1	5137	Rural town	-27.4589	-70.2218	5206	Regional city	-27.3742	-70.2958	0		0	0
560	Pre-operating	-21.3875	-65.7739	Bolivia	BOL	South America	0	0	1	9972	Rural town	-21.3391	-65.8475	9911	Urban town	-21.4222	-65.6621	9855	Regional city	-21.5053	-64.7463
561	Pre-operating	-25.9447	-70.0586	Chile	CHL	South America	1	0	1	6028	Rural town	-26.3605	-70.0125	5206	Regional city	-27.3742	-70.2958	0		0	0
562	Pre-operating	-30.1281	-69.7495	Argentina	ARG	South America	0	0	1	3403	Rural town	-30.4373	-69.3006	3482	Urban town	-30.2662	-68.7882	2943	Regional city	-31.4663	-68.5552
563	Pre-operating	-33.2	-69.1167	Argentina	ARG	South America	0	0	1	1998	Rural town	-33.2774	-69.1929	1951	Urban town	-33.364	-69.1242	2128	Regional city	-33.0178	-68.8429
564	Pre-operating	-24.2667	-65.85	Argentina	ARG	South America	0	0	1	7673	Rural town	-24.1754	-65.4332	7674	Regional city	-24.1754	-65.3276	0		0	0
565	Pre-operating	-29.0831	-70.7153	Chile	CHL	South America	0	0	1	4438	Urban town	-28.5614	-70.7778	5206	Regional city	-27.3742	-70.2958	0		0	0
566	Pre-operating	-34.0639	-70.6575	Chile	CHL	South America	0	0	1	1582	Urban town	-34.0579	-70.7064	1544	Regional city	-34.1448	-70.7517	0		0	0
567	Pre-operating	-25.6561	-66.3325	Argentina	ARG	South America	0	0	1	6627	Rural town	-25.5183	-66.4067	6227	Urban town	-26.1076	-65.9721	5688	Regional city	-26.7825	-65.2491
568	Pre-operating	-24.5725	-67.7358	Argentina	ARG	South America	1	0	1	7473	Rural town	-24.4268	-66.6767	7097	Urban town	-24.9301	-65.6778	7218	Regional city	-24.7623	-65.4108
569	Pre-operating	-21.0215	-66.2665	Bolivia	BOL	South America	0	0	0	10288	Rural town	-21.0068	-66.2765	10373	Urban town	-20.9238	-66.2538	11617	Regional city	-19.5978	-65.8008
570	Pre-operating	-25.2278	-65.1153	Argentina	ARG	South America	1	0	1	6819	Rural town	-25.2661	-64.9403	6764	Urban town	-25.3501	-64.6496	7218	Regional city	-24.7623	-65.4108
571	Pre-operating	-29.0199	-70.8625	Chile	CHL	South America	0	0	1	4438	Urban town	-28.5614	-70.7778	5206	Regional city	-27.3742	-70.2958	0		0	0
572	Closed	-29.7403	-69.9669	Chile	CHL	South America	0	0	0	3558	Rural town	-30.0952	-70.4603	3634	Regional city	-29.9244	-71.2571	0		0	0
573	Pre-operating	-28.7975	-69.4495	Argentina	ARG	South America	0	0	0	4013	Rural town	-29.242	-69.8726	3482	Urban town	-30.2662	-68.7882	2943	Regional city	-31.4663	-68.5552
574	Pre-operating	-30.9238	-69.9839	Argentina	ARG	South America	0	0	0	2990	Rural town	-31.3804	-69.3965	2888	Regional city	-31.5522	-68.7046	0		0	0
575	Pre-operating	-26.5023	-69.3908	Chile	CHL	South America	1	0	1	6099	Rural town	-26.2762	-69.5539	5206	Regional city	-27.3742	-70.2958	0		0	0
576	Pre-operating	-26.7572	-69.8932	Chile	CHL	South America	1	0	1	6028	Rural town	-26.3605	-70.0125	5206	Regional city	-27.3742	-70.2958	0		0	0
577	Operating	-23.2712	-70.1341	Chile	CHL	South America	1	0	1	8398	Rural town	-23.2553	-70.0895	8018	Regional city	-23.6732	-70.4379	0		0	0
578	Pre-operating	-32.4975	-69.0995	Argentina	ARG	South America	1	0	1	2369	Rural town	-32.5858	-69.3007	2174	Regional city	-32.9313	-68.9122	0		0	0
579	Pre-operating	-22.5828	-69.1911	Chile	CHL	South America	0	0	1	9078	Regional city	-22.5043	-68.9066	0		0	0	0		0	0
580	Pre-operating	-29.6117	-68.645	Argentina	ARG	South America	0	0	1	3868	Rural town	-29.4977	-68.5682	3482	Urban town	-30.2662	-68.7882	2943	Regional city	-31.4663	-68.5552
581	Pre-operating	-20.7471	-65.752	Bolivia	BOL	South America	1	0	1	10374	Rural town	-20.9238	-66.0456	10373	Urban town	-20.9238	-66.2538	11617	Regional city	-19.5978	-65.8008
582	Pre-operating	-26.7628	-69.905	Chile	CHL	South America	0	0	1	6028	Rural town	-26.3605	-70.0125	5206	Regional city	-27.3742	-70.2958	0		0	0
583	Pre-operating	-24.4208	-70.5083	Chile	CHL	South America	1	0	1	7605	Rural town	-24.2592	-69.8971	8018	Regional city	-23.6732	-70.4379	0		0	0
584	NA	-30.1719	-71.1126	Chile	CHL	South America	0	0	0	3480	Rural town	-30.2662	-71.0826	3327	Regional city	-30.6085	-71.238	0		0	0
585	Pre-operating	-34.6	-68.9167	Argentina	ARG	South America	0	0	1	1351	Rural town	-34.5797	-68.5046	1352	Regional city	-34.5797	-68.2795	0		0	0
586	Pre-operating	-29.0604	-70.7873	Chile	CHL	South America	0	0	1	4438	Urban town	-28.5614	-70.7778	5206	Regional city	-27.3742	-70.2958	0		0	0
587	Pre-operating	-21.3815	-65.7108	Bolivia	BOL	South America	0	0	1	9911	Urban town	-21.4222	-65.6621	9855	Regional city	-21.5053	-64.7463	0		0	0
588	Pre-operating	-25.4969	-69.2985	Chile	CHL	South America	0	0	1	6965	Rural town	-25.0981	-69.1284	8018	Regional city	-23.6732	-70.4379	0		0	0
589	Pre-operating	-28.6278	-69.885	Chile	CHL	South America	0	0	1	4438	Urban town	-28.5614	-70.7778	5206	Regional city	-27.3742	-70.2958	0		0	0
590	Operating	-22.7994	-69.255	Chile	CHL	South America	1	0	1	8688	Rural town	-22.9213	-69.3517	9078	Regional city	-22.5043	-68.9066	0		0	0
591	Pre-operating	-31.845	-66.3386	Argentina	ARG	South America	0	0	1	2892	Rural town	-31.5522	-66.2808	2993	Urban town	-31.3804	-66.6453	2890	Regional city	-31.5522	-68.4843
592	Pre-operating	-28.6957	-69.5633	Argentina	ARG	South America	0	0	0	4013	Rural town	-29.242	-69.8726	3482	Urban town	-30.2662	-68.7882	2943	Regional city	-31.4663	-68.5552
593	Pre-operating	-32.9871	-65.9811	Argentina	ARG	South America	0	0	1	2093	Rural town	-33.1043	-66.1012	2003	Regional city	-33.2774	-66.2941	0		0	0
594	Pre-operating	-24.7144	-66.4348	Argentina	ARG	South America	0	0	1	7349	Rural town	-24.5945	-66.2028	7097	Urban town	-24.9301	-65.6778	7218	Regional city	-24.7623	-65.4108
595	Pre-operating	-32.8167	-66.0256	Argentina	ARG	South America	0	0	0	2371	Rural town	-32.5858	-66.083	2514	Urban town	-32.2408	-65.8152	2003	Regional city	-33.2774	-66.2941
596	Pre-operating	-32.1921	-70.9425	Chile	CHL	South America	0	0	1	2513	Rural town	-32.2408	-70.9069	2368	Regional city	-32.5858	-70.743	0		0	0
597	Pre-operating	-21.6931	-65.7102	Bolivia	BOL	South America	0	0	0	9801	Rural town	-21.5885	-65.6042	9911	Urban town	-21.4222	-65.6621	9855	Regional city	-21.5053	-64.7463
598	Pre-operating	-37.2833	-70.6667	Argentina	ARG	South America	0	0	0	765	Rural town	-37.208	-70.7432	713	Urban town	-37.3844	-70.2715	399	Regional city	-38.9794	-68.0893
599	Pre-operating	-28.0892	-70.9162	Chile	CHL	South America	1	0	1	4502	Rural town	-28.4764	-71.0666	4438	Urban town	-28.5614	-70.7778	5206	Regional city	-27.3742	-70.2958
600	Pre-operating	-30.9915	-69.3507	Argentina	ARG	South America	0	0	1	2990	Rural town	-31.3804	-69.3965	2888	Regional city	-31.5522	-68.7046	0		0	0
601	NA	-27.3867	-69.3221	Chile	CHL	South America	1	0	0	5684	Rural town	-26.7825	-69.3165	5206	Regional city	-27.3742	-70.2958	0		0	0
602	Operating	-27.4842	-70.2826	Chile	CHL	South America	0	0	1	5136	Rural town	-27.4589	-70.3292	5206	Regional city	-27.3742	-70.2958	0		0	0
603	Pre-operating	-30.8986	-70.1565	Argentina	ARG	South America	0	0	1	2990	Rural town	-31.3804	-69.3965	2888	Regional city	-31.5522	-68.7046	0		0	0
604	Closed	-31.7845	-70.5359	Chile	CHL	South America	0	0	1	2666	Rural town	-31.8962	-70.6304	2823	Urban town	-31.6382	-71.1693	2368	Regional city	-32.5858	-70.743
605	Operating	-29.72	-68.629	Argentina	ARG	South America	1	0	1	3868	Rural town	-29.4977	-68.5682	3482	Urban town	-30.2662	-68.7882	2943	Regional city	-31.4663	-68.5552
606	Pre-operating	-22.1302	-66.7063	Bolivia	BOL	South America	0	0	0	9463	Rural town	-22.0877	-66.3738	9464	Urban town	-22.0877	-65.6417	9855	Regional city	-21.5053	-64.7463
607	Pre-operating	-27.86	-70.3829	Chile	CHL	South America	0	0	1	4905	Rural town	-27.7976	-70.1416	5206	Regional city	-27.3742	-70.2958	0		0	0
608	Pre-operating	-27.9797	-70.2967	Chile	CHL	South America	0	0	1	4905	Rural town	-27.7976	-70.1416	5206	Regional city	-27.3742	-70.2958	0		0	0
609	Operating	-22.638	-69.8828	Chile	CHL	South America	1	0	1	8773	Rural town	-22.8379	-70.0599	9462	Urban town	-22.0877	-70.1391	9078	Regional city	-22.5043	-68.9066
610	Pre-operating	-22.8174	-69.2934	Chile	CHL	South America	1	0	1	8688	Rural town	-22.9213	-69.3517	9078	Regional city	-22.5043	-68.9066	0		0	0
611	Operating	-28.5848	-70.779	Chile	CHL	South America	1	0	1	4438	Urban town	-28.5614	-70.7778	5206	Regional city	-27.3742	-70.2958	0		0	0
612	Operating	-21.0978	-67.2094	Bolivia	BOL	South America	1	0	1	10218	Rural town	-21.0899	-67.2367	9910	Urban town	-21.4222	-66.9136	9855	Regional city	-21.5053	-64.7463
613	Pre-operating	-24.7955	-66.3971	Argentina	ARG	South America	0	0	1	7349	Rural town	-24.5945	-66.2028	7097	Urban town	-24.9301	-65.6778	7218	Regional city	-24.7623	-65.4108
614	Pre-operating	-27.7042	-70.5328	Chile	CHL	South America	0	0	0	5136	Rural town	-27.4589	-70.3292	5206	Regional city	-27.3742	-70.2958	0		0	0
615	Operating	-22.8137	-69.3799	Chile	CHL	South America	1	0	1	8688	Rural town	-22.9213	-69.3517	9078	Regional city	-22.5043	-68.9066	0		0	0
616	Pre-operating	-28.9251	-71.1697	Chile	CHL	South America	0	0	0	3962	Rural town	-29.3272	-71.3209	3633	Regional city	-29.9244	-71.3661	0		0	0
617	Pre-operating	-23.2614	-66.8008	Argentina	ARG	South America	0	0	1	8254	Rural town	-23.4224	-66.4612	8845	Urban town	-22.7545	-65.7323	8470	Regional city	-23.1718	-64.3867
618	Pre-operating	-27.9973	-70.2175	Chile	CHL	South America	0	0	1	4905	Rural town	-27.7976	-70.1416	5206	Regional city	-27.3742	-70.2958	0		0	0
619	Operating	-23.4183	-68.8111	Chile	CHL	South America	1	0	1	8688	Rural town	-22.9213	-69.3517	9078	Regional city	-22.5043	-68.9066	0		0	0
620	Pre-operating	-21.9499	-68.9294	Chile	CHL	South America	0	0	1	9307	Rural town	-22.2543	-68.9346	9078	Regional city	-22.5043	-68.9066	0		0	0
621	Pre-operating	-26.6998	-69.407	Chile	CHL	South America	0	0	1	5684	Rural town	-26.7825	-69.3165	5206	Regional city	-27.3742	-70.2958	0		0	0
622	Pre-operating	-34.0823	-70.5126	Chile	CHL	South America	0	0	1	1583	Rural town	-34.0579	-70.4822	1545	Urban town	-34.1448	-70.6395	1544	Regional city	-34.1448	-70.7517
623	Pre-operating	-22.6954	-68.7463	Chile	CHL	South America	0	0	1	9078	Regional city	-22.5043	-68.9066	0		0	0	0		0	0
624	Pre-operating	-29.8973	-70.5199	Chile	CHL	South America	1	0	1	3591	Rural town	-30.0098	-70.5316	3634	Regional city	-29.9244	-71.2571	0		0	0
625	Pre-operating	-24.3322	-65.8717	Argentina	ARG	South America	0	0	1	7349	Rural town	-24.5945	-66.2028	7097	Urban town	-24.9301	-65.6778	7218	Regional city	-24.7623	-65.4108
626	Pre-operating	-21.9895	-68.7615	Chile	CHL	South America	1	0	1	9307	Rural town	-22.2543	-68.9346	9078	Regional city	-22.5043	-68.9066	0		0	0
627	Operating	-22.972	-69.061	Chile	CHL	South America	1	0	1	8688	Rural town	-22.9213	-69.3517	9078	Regional city	-22.5043	-68.9066	0		0	0
628	Pre-operating	-30.2237	-71.0994	Chile	CHL	South America	0	0	0	3480	Rural town	-30.2662	-71.0826	3327	Regional city	-30.6085	-71.238	0		0	0
629	Pre-operating	-30.7853	-71.0198	Chile	CHL	South America	0	0	0	3267	Rural town	-30.7798	-70.9878	3327	Regional city	-30.6085	-71.238	0		0	0
630	Pre-operating	-25.2672	-66.8227	Argentina	ARG	South America	0	0	0	6627	Rural town	-25.5183	-66.4067	6227	Urban town	-26.1076	-65.9721	5688	Regional city	-26.7825	-65.2491
631	Operating	-24.2125	-69.0433	Chile	CHL	South America	0	0	1	7606	Rural town	-24.2592	-69.0519	8018	Regional city	-23.6732	-70.4379	0		0	0
632	Pre-operating	-24.2559	-69.4165	Chile	CHL	South America	0	0	1	7543	Rural town	-24.343	-69.0802	8018	Regional city	-23.6732	-70.4379	0		0	0
633	Pre-operating	-29.3652	-71.1421	Chile	CHL	South America	0	0	1	3962	Rural town	-29.3272	-71.3209	3633	Regional city	-29.9244	-71.3661	0		0	0
634	Pre-operating	-28.7159	-70.8076	Chile	CHL	South America	1	0	1	4438	Urban town	-28.5614	-70.7778	5206	Regional city	-27.3742	-70.2958	0		0	0
635	Pre-operating	-30.7194	-69.6544	Argentina	ARG	South America	0	0	1	3403	Rural town	-30.4373	-69.3006	3482	Urban town	-30.2662	-68.7882	2943	Regional city	-31.4663	-68.5552
636	Pre-operating	-28.4947	-69.662	Chile	CHL	South America	1	0	1	4905	Rural town	-27.7976	-70.1416	5206	Regional city	-27.3742	-70.2958	0		0	0
637	Pre-operating	-33.2886	-70.9653	Chile	CHL	South America	0	0	0	1995	Urban town	-33.2774	-70.8653	2041	Regional city	-33.1908	-70.7102	0		0	0
638	Pre-operating	-29.37	-69.8599	Argentina	ARG	South America	0	0	1	4013	Rural town	-29.242	-69.8726	3482	Urban town	-30.2662	-68.7882	2943	Regional city	-31.4663	-68.5552
639	NA	-28.0092	-70.3312	Chile	CHL	South America	0	0	0	4905	Rural town	-27.7976	-70.1416	5206	Regional city	-27.3742	-70.2958	0		0	0
640	Pre-operating	-25.7679	-69.1994	Chile	CHL	South America	0	0	1	6099	Rural town	-26.2762	-69.5539	5206	Regional city	-27.3742	-70.2958	0		0	0
641	Pre-operating	-34.1317	-69.9672	Chile	CHL	South America	1	0	1	1466	Rural town	-34.3186	-70.0564	1545	Urban town	-34.1448	-70.6395	1544	Regional city	-34.1448	-70.7517
642	Operating	-33.3023	-70.9874	Chile	CHL	South America	0	0	1	1995	Urban town	-33.2774	-70.8653	2041	Regional city	-33.1908	-70.7102	0		0	0
643	Pre-operating	-23.5036	-69.063	Chile	CHL	South America	0	0	1	8688	Rural town	-22.9213	-69.3517	9078	Regional city	-22.5043	-68.9066	0		0	0
644	Pre-operating	-30.4889	-71.2235	Chile	CHL	South America	0	0	1	3371	Rural town	-30.5229	-71.1989	3327	Regional city	-30.6085	-71.238	0		0	0
645	Pre-operating	-31.9683	-70.7411	Chile	CHL	South America	0	0	1	2665	Rural town	-31.8962	-70.7408	2823	Urban town	-31.6382	-71.1693	2368	Regional city	-32.5858	-70.743
646	Pre-operating	-24.9782	-68.0805	Argentina	ARG	South America	0	0	1	7473	Rural town	-24.4268	-66.6767	7097	Urban town	-24.9301	-65.6778	7218	Regional city	-24.7623	-65.4108
647	Pre-operating	-27.8253	-69.8224	Chile	CHL	South America	0	0	1	4905	Rural town	-27.7976	-70.1416	5206	Regional city	-27.3742	-70.2958	0		0	0
648	Operating	-31.2108	-69.6292	Argentina	ARG	South America	1	0	1	2990	Rural town	-31.3804	-69.3965	2888	Regional city	-31.5522	-68.7046	0		0	0
649	Pre-operating	-24.103	-66.5563	Argentina	ARG	South America	0	0	1	7671	Rural town	-24.1754	-66.3837	7674	Regional city	-24.1754	-65.3276	0		0	0
650	Pre-operating	-36.8519	-70.6014	Argentina	ARG	South America	0	0	1	816	Rural town	-36.9437	-70.704	713	Urban town	-37.3844	-70.2715	399	Regional city	-38.9794	-68.0893
651	Pre-operating	-29.7722	-69.6375	Argentina	ARG	South America	1	0	1	4013	Rural town	-29.242	-69.8726	3482	Urban town	-30.2662	-68.7882	2943	Regional city	-31.4663	-68.5552
652	Pre-operating	-31.6719	-66.3675	Argentina	ARG	South America	0	0	1	2892	Rural town	-31.5522	-66.2808	2993	Urban town	-31.3804	-66.6453	2890	Regional city	-31.5522	-68.4843
653	Pre-operating	-22.2045	-69.3839	Chile	CHL	South America	0	0	1	9152	Rural town	-22.4209	-69.6141	9462	Urban town	-22.0877	-70.1391	9078	Regional city	-22.5043	-68.9066
654	Pre-operating	-21.2504	-69.0408	Chile	CHL	South America	0	0	1	10287	Rural town	-21.0068	-68.6711	9078	Regional city	-22.5043	-68.9066	0		0	0
655	Pre-operating	-35.7661	-71.2	Chile	CHL	South America	0	0	1	1023	Rural town	-35.7146	-71.3739	995	Regional city	-35.8898	-71.5858	0		0	0
656	Pre-operating	-27.3741	-70.3663	Chile	CHL	South America	0	0	1	5205	Rural town	-27.3742	-70.4032	5206	Regional city	-27.3742	-70.2958	0		0	0
657	Pre-operating	-25.0323	-67.8668	Argentina	ARG	South America	1	0	1	7473	Rural town	-24.4268	-66.6767	7097	Urban town	-24.9301	-65.6778	7218	Regional city	-24.7623	-65.4108
658	Operating	-28.2988	-70.8088	Chile	CHL	South America	1	0	1	4438	Urban town	-28.5614	-70.7778	5206	Regional city	-27.3742	-70.2958	0		0	0
659	Pre-operating	-22.4578	-68.9808	Chile	CHL	South America	1	0	1	9078	Regional city	-22.5043	-68.9066	0		0	0	0		0	0
660	Operating	-29.7242	-71.2326	Chile	CHL	South America	1	0	1	3676	Rural town	-29.839	-71.2191	3634	Regional city	-29.9244	-71.2571	0		0	0
661	Pre-operating	-24.2054	-70.4071	Chile	CHL	South America	0	0	1	7884	Rural town	-23.8405	-70.2831	8018	Regional city	-23.6732	-70.4379	0		0	0
662	Pre-operating	-28.5428	-69.6369	Argentina	ARG	South America	0	0	1	4013	Rural town	-29.242	-69.8726	3482	Urban town	-30.2662	-68.7882	2943	Regional city	-31.4663	-68.5552
663	Pre-operating	-23.844	-67.4855	Chile	CHL	South America	1	0	1	8467	Rural town	-23.1718	-67.9603	9078	Regional city	-22.5043	-68.9066	0		0	0
664	Operating	-27.104	-70.3435	Chile	CHL	South America	1	0	1	5273	Rural town	-27.2896	-70.3698	5206	Regional city	-27.3742	-70.2958	0		0	0
665	Operating	-28.8121	-70.99	Chile	CHL	South America	1	0	1	4438	Urban town	-28.5614	-70.7778	5206	Regional city	-27.3742	-70.2958	0		0	0
666	Pre-operating	-28.4028	-70.8847	Chile	CHL	South America	0	0	1	4502	Rural town	-28.4764	-71.0666	4438	Urban town	-28.5614	-70.7778	5206	Regional city	-27.3742	-70.2958
667	Pre-operating	-25.6715	-69.2719	Chile	CHL	South America	0	0	0	6965	Rural town	-25.0981	-69.1284	8018	Regional city	-23.6732	-70.4379	0		0	0
668	Pre-operating	-25.3246	-66.7957	Argentina	ARG	South America	0	0	1	6627	Rural town	-25.5183	-66.4067	6227	Urban town	-26.1076	-65.9721	5688	Regional city	-26.7825	-65.2491
669	Pre-operating	-27.82	-70.3135	Chile	CHL	South America	0	0	1	4905	Rural town	-27.7976	-70.1416	5206	Regional city	-27.3742	-70.2958	0		0	0
670	Pre-operating	-21.26	-67.7103	Bolivia	BOL	South America	0	0	1	10043	Rural town	-21.256	-67.7004	9910	Urban town	-21.4222	-66.9136	9855	Regional city	-21.5053	-64.7463
671	Operating	-22.3856	-70.2045	Chile	CHL	South America	1	0	1	9461	Rural town	-22.0877	-70.2437	9462	Urban town	-22.0877	-70.1391	9078	Regional city	-22.5043	-68.9066
672	Pre-operating	-23.661	-67.1256	Argentina	ARG	South America	0	0	1	8254	Rural town	-23.4224	-66.4612	8845	Urban town	-22.7545	-65.7323	8470	Regional city	-23.1718	-64.3867
673	Pre-operating	-20.9576	-69.3607	Chile	CHL	South America	1	0	1	10779	Rural town	-20.509	-69.3624	11046	Regional city	-20.2603	-70.1235	0		0	0
674	Operating	-25.0977	-67.7591	Argentina	ARG	South America	1	0	1	7473	Rural town	-24.4268	-66.6767	7097	Urban town	-24.9301	-65.6778	7218	Regional city	-24.7623	-65.4108
675	Pre-operating	-29.7617	-70.4333	Chile	CHL	South America	1	0	1	3591	Rural town	-30.0098	-70.5316	3634	Regional city	-29.9244	-71.2571	0		0	0
676	Pre-operating	-29.7547	-70.8836	Chile	CHL	South America	0	0	1	3636	Rural town	-29.9244	-70.93	3634	Regional city	-29.9244	-71.2571	0		0	0
677	Pre-operating	-25.7831	-68.45	Argentina	ARG	South America	0	0	1	5274	Rural town	-27.2896	-67.6864	5010	Urban town	-27.6282	-67.0628	4503	Regional city	-28.4764	-65.7712
678	Pre-operating	-27.5356	-70.5678	Chile	CHL	South America	0	0	1	5205	Rural town	-27.3742	-70.4032	5206	Regional city	-27.3742	-70.2958	0		0	0
679	Operating	-34.2458	-70.675	Chile	CHL	South America	1	0	1	1507	Rural town	-34.2317	-70.6849	1545	Urban town	-34.1448	-70.6395	1544	Regional city	-34.1448	-70.7517
680	NA	-31.2439	-71.6022	Chile	CHL	South America	1	0	0	2989	Rural town	-31.3804	-71.4875	2823	Urban town	-31.6382	-71.1693	2368	Regional city	-32.5858	-70.743
681	Pre-operating	-24.6658	-65.5072	Argentina	ARG	South America	0	0	1	7217	Rural town	-24.7623	-65.5167	7218	Regional city	-24.7623	-65.4108	0		0	0
682	Operating	-24.9667	-70.3833	Chile	CHL	South America	1	0	1	6964	Rural town	-25.0981	-69.5528	8018	Regional city	-23.6732	-70.4379	0		0	0
683	Pre-operating	-36.2931	-68.4559	Argentina	ARG	South America	1	0	1	925	Rural town	-36.3283	-67.9563	1223	Urban town	-34.9283	-67.6694	1352	Regional city	-34.5797	-68.2795
684	Pre-operating	-29.4469	-71.2345	Chile	CHL	South America	1	0	1	3815	Rural town	-29.583	-71.2151	3634	Regional city	-29.9244	-71.2571	0		0	0
685	Pre-operating	-30.8969	-71.2622	Chile	CHL	South America	1	0	1	3228	Rural town	-30.8655	-71.2466	3327	Regional city	-30.6085	-71.238	0		0	0
686	Operating	-26.7517	-69.2214	Chile	CHL	South America	0	0	1	5685	Rural town	-26.7825	-69.2094	5206	Regional city	-27.3742	-70.2958	0		0	0
687	Pre-operating	-36.2409	-67.9078	Argentina	ARG	South America	0	0	1	925	Rural town	-36.3283	-67.9563	1223	Urban town	-34.9283	-67.6694	1352	Regional city	-34.5797	-68.2795
688	Pre-operating	-23.8975	-68.8994	Chile	CHL	South America	0	0	1	7606	Rural town	-24.2592	-69.0519	8018	Regional city	-23.6732	-70.4379	0		0	0
689	Pre-operating	-28.4358	-69.5486	Argentina	ARG	South America	1	0	1	4013	Rural town	-29.242	-69.8726	3482	Urban town	-30.2662	-68.7882	2943	Regional city	-31.4663	-68.5552
690	Operating	-28.4006	-70.8822	Chile	CHL	South America	1	0	1	4502	Rural town	-28.4764	-71.0666	4438	Urban town	-28.5614	-70.7778	5206	Regional city	-27.3742	-70.2958
691	Operating	-22.9531	-69.0733	Chile	CHL	South America	0	0	1	8688	Rural town	-22.9213	-69.3517	9078	Regional city	-22.5043	-68.9066	0		0	0
692	Pre-operating	-22.5162	-68.9046	Chile	CHL	South America	0	0	1	9078	Regional city	-22.5043	-68.9066	0		0	0	0		0	0
693	Pre-operating	-31.4813	-70.481	Argentina	ARG	South America	1	0	1	2824	Rural town	-31.6382	-69.5158	2888	Regional city	-31.5522	-68.7046	0		0	0
694	Operating	-26.4661	-70.0067	Chile	CHL	South America	1	0	1	6028	Rural town	-26.3605	-70.0125	5206	Regional city	-27.3742	-70.2958	0		0	0
695	Pre-operating	-27.5325	-70.0681	Chile	CHL	South America	0	0	1	5137	Rural town	-27.4589	-70.2218	5206	Regional city	-27.3742	-70.2958	0		0	0
696	Pre-operating	-32.6217	-70.2556	Chile	CHL	South America	1	0	1	2272	Rural town	-32.7585	-70.495	2220	Regional city	-32.8449	-70.6488	0		0	0
697	Pre-operating	-27.381	-69.168	Chile	CHL	South America	1	0	1	5685	Rural town	-26.7825	-69.2094	5206	Regional city	-27.3742	-70.2958	0		0	0
698	Pre-operating	-24.9669	-69.5351	Chile	CHL	South America	1	0	1	6964	Rural town	-25.0981	-69.5528	8018	Regional city	-23.6732	-70.4379	0		0	0
699	Pre-operating	-22.6881	-70.1914	Chile	CHL	South America	1	0	1	8773	Rural town	-22.8379	-70.0599	9462	Urban town	-22.0877	-70.1391	9078	Regional city	-22.5043	-68.9066
700	Pre-operating	-28.63	-70.7936	Chile	CHL	South America	1	0	1	4438	Urban town	-28.5614	-70.7778	5206	Regional city	-27.3742	-70.2958	0		0	0
701	Pre-operating	-27.3684	-70.7881	Chile	CHL	South America	0	0	1	5404	Rural town	-27.1205	-70.8397	5206	Regional city	-27.3742	-70.2958	0		0	0
702	Operating	-34.0083	-70.9908	Chile	CHL	South America	1	0	1	1674	Rural town	-33.8842	-70.9525	1718	Urban town	-33.7974	-70.7957	1814	Regional city	-33.6239	-70.7066
703	Operating	-27.5046	-70.3096	Chile	CHL	South America	1	0	1	5136	Rural town	-27.4589	-70.3292	5206	Regional city	-27.3742	-70.2958	0		0	0
704	Pre-operating	-27.8731	-69.6956	Chile	CHL	South America	0	0	1	4905	Rural town	-27.7976	-70.1416	5206	Regional city	-27.3742	-70.2958	0		0	0
705	NA	-26.3318	-69.7076	Chile	CHL	South America	0	0	1	6098	Rural town	-26.2762	-69.6607	5206	Regional city	-27.3742	-70.2958	0		0	0
706	Pre-operating	-21.7308	-66.6306	Bolivia	BOL	South America	0	0	1	9689	Rural town	-21.7548	-66.9044	9910	Urban town	-21.4222	-66.9136	9855	Regional city	-21.5053	-64.7463
707	Pre-operating	-20.9208	-68.8889	Chile	CHL	South America	1	0	1	10287	Rural town	-21.0068	-68.6711	9078	Regional city	-22.5043	-68.9066	0		0	0
708	Pre-operating	-27.9364	-70.1122	Chile	CHL	South America	0	0	1	4905	Rural town	-27.7976	-70.1416	5206	Regional city	-27.3742	-70.2958	0		0	0
709	Pre-operating	-33.1231	-66.1298	Argentina	ARG	South America	1	0	1	2093	Rural town	-33.1043	-66.1012	2003	Regional city	-33.2774	-66.2941	0		0	0
710	Operating	-24.2723	-69.0657	Chile	CHL	South America	0	0	1	7606	Rural town	-24.2592	-69.0519	8018	Regional city	-23.6732	-70.4379	0		0	0
711	Pre-operating	-31.0814	-70.1686	Argentina	ARG	South America	1	0	1	2990	Rural town	-31.3804	-69.3965	2888	Regional city	-31.5522	-68.7046	0		0	0
712	Pre-operating	-22.5516	-68.4262	Chile	CHL	South America	0	0	1	9231	Rural town	-22.3376	-68.646	9078	Regional city	-22.5043	-68.9066	0		0	0
713	Pre-operating	-26.7345	-69.8336	Chile	CHL	South America	0	0	1	6028	Rural town	-26.3605	-70.0125	5206	Regional city	-27.3742	-70.2958	0		0	0
714	Pre-operating	-28.6787	-70.3963	Chile	CHL	South America	1	0	1	4438	Urban town	-28.5614	-70.7778	5206	Regional city	-27.3742	-70.2958	0		0	0
715	Pre-operating	-30.5252	-70.6846	Chile	CHL	South America	1	0	1	3481	Rural town	-30.2662	-70.6456	3327	Regional city	-30.6085	-71.238	0		0	0
716	Pre-operating	-29.3853	-71.128	Chile	CHL	South America	1	0	1	3962	Rural town	-29.3272	-71.3209	3633	Regional city	-29.9244	-71.3661	0		0	0
717	Pre-operating	-21.7403	-66.4589	Bolivia	BOL	South America	1	0	1	9463	Rural town	-22.0877	-66.3738	9464	Urban town	-22.0877	-65.6417	9855	Regional city	-21.5053	-64.7463
718	Pre-operating	-31.4137	-70.8966	Chile	CHL	South America	0	0	1	2823	Urban town	-31.6382	-71.1693	2368	Regional city	-32.5858	-70.743	0		0	0
719	Pre-operating	-28.0653	-70.6996	Chile	CHL	South America	1	0	1	4438	Urban town	-28.5614	-70.7778	5206	Regional city	-27.3742	-70.2958	0		0	0
720	Pre-operating	-30.5166	-71.5179	Chile	CHL	South America	1	0	1	3325	Rural town	-30.6085	-71.457	3327	Regional city	-30.6085	-71.238	0		0	0
721	Pre-operating	-30.7388	-70.6678	Chile	CHL	South America	1	0	1	3230	Rural town	-30.8655	-70.8079	3327	Regional city	-30.6085	-71.238	0		0	0
722	Operating	-27.4972	-70.2605	Chile	CHL	South America	0	0	1	5137	Rural town	-27.4589	-70.2218	5206	Regional city	-27.3742	-70.2958	0		0	0
723	Pre-operating	-31.3834	-71.098	Chile	CHL	South America	1	0	1	2823	Urban town	-31.6382	-71.1693	2368	Regional city	-32.5858	-70.743	0		0	0
724	Operating	-27.2583	-70.4167	Chile	CHL	South America	0	0	1	5273	Rural town	-27.2896	-70.3698	5206	Regional city	-27.3742	-70.2958	0		0	0
725	Pre-operating	-34.659	-68.612	Argentina	ARG	South America	1	0	0	1351	Rural town	-34.5797	-68.5046	1352	Regional city	-34.5797	-68.2795	0		0	0
726	Pre-operating	-29.9194	-68.8522	Argentina	ARG	South America	0	0	1	3519	Rural town	-30.1807	-68.6419	3482	Urban town	-30.2662	-68.7882	2943	Regional city	-31.4663	-68.5552
727	Pre-operating	-25.611	-65.927	Argentina	ARG	South America	0	0	1	6414	Rural town	-25.8549	-65.8842	6227	Urban town	-26.1076	-65.9721	5688	Regional city	-26.7825	-65.2491
728	Operating	-31.6708	-70.9494	Chile	CHL	South America	1	0	1	2727	Rural town	-31.8102	-70.9205	2823	Urban town	-31.6382	-71.1693	2368	Regional city	-32.5858	-70.743
729	Pre-operating	-26.8413	-69.9518	Chile	CHL	South America	1	0	1	6028	Rural town	-26.3605	-70.0125	5206	Regional city	-27.3742	-70.2958	0		0	0
730	Operating	-37.1033	-69.3253	Argentina	ARG	South America	1	0	0	745	Rural town	-37.2962	-69.0699	696	Urban town	-37.4727	-69.0563	414	Regional city	-38.8904	-67.9193
731	Pre-operating	-29.8834	-69.5676	Argentina	ARG	South America	0	0	1	3518	Rural town	-30.1807	-69.0787	3482	Urban town	-30.2662	-68.7882	2943	Regional city	-31.4663	-68.5552
732	Pre-operating	-27.3833	-66.2167	Argentina	ARG	South America	0	0	1	5075	Rural town	-27.5435	-66.2782	5012	Urban town	-27.6282	-66.31	4503	Regional city	-28.4764	-65.7712
733	Operating	-26.718	-70.0562	Chile	CHL	South America	1	0	1	6028	Rural town	-26.3605	-70.0125	5206	Regional city	-27.3742	-70.2958	0		0	0
734	Operating	-27.2553	-70.4013	Chile	CHL	South America	0	0	1	5273	Rural town	-27.2896	-70.3698	5206	Regional city	-27.3742	-70.2958	0		0	0
735	Pre-operating	-27.6833	-69.3	Chile	CHL	South America	0	0	1	4905	Rural town	-27.7976	-70.1416	5206	Regional city	-27.3742	-70.2958	0		0	0
736	Operating	-25.8339	-69.8644	Chile	CHL	South America	1	0	1	6098	Rural town	-26.2762	-69.6607	5206	Regional city	-27.3742	-70.2958	0		0	0
737	Pre-operating	-35.7678	-69.6617	Argentina	ARG	South America	0	0	0	1080	Urban town	-35.4522	-69.5285	1352	Regional city	-34.5797	-68.2795	0		0	0
738	Pre-operating	-27.4554	-70.6799	Chile	CHL	South America	1	0	1	5272	Rural town	-27.2896	-70.4771	5206	Regional city	-27.3742	-70.2958	0		0	0
739	Pre-operating	-28.2306	-67.6381	Argentina	ARG	South America	0	0	1	4748	Urban town	-28.052	-67.5491	3917	Regional city	-29.4124	-66.7935	0		0	0
740	Operating	-25.3964	-70.4733	Chile	CHL	South America	1	0	1	6964	Rural town	-25.0981	-69.5528	8018	Regional city	-23.6732	-70.4379	0		0	0
741	Pre-operating	-24.2433	-66.4903	Argentina	ARG	South America	0	0	1	7671	Rural town	-24.1754	-66.3837	7674	Regional city	-24.1754	-65.3276	0		0	0
742	Pre-operating	-24.2092	-65.0778	Argentina	ARG	South America	0	0	1	7547	Urban town	-24.343	-65.0639	7608	Regional city	-24.2592	-64.826	0		0	0
743	Pre-operating	-26.02	-70.3147	Chile	CHL	South America	1	0	1	6028	Rural town	-26.3605	-70.0125	5206	Regional city	-27.3742	-70.2958	0		0	0
744	Pre-operating	-21.6303	-69.5315	Chile	CHL	South America	0	0	1	9462	Urban town	-22.0877	-70.1391	9078	Regional city	-22.5043	-68.9066	0		0	0
745	Pre-operating	-25.8078	-69.2428	Chile	CHL	South America	0	0	1	6099	Rural town	-26.2762	-69.5539	5206	Regional city	-27.3742	-70.2958	0		0	0
746	Pre-operating	-26.5333	-69.6	Chile	CHL	South America	1	0	1	6099	Rural town	-26.2762	-69.5539	5206	Regional city	-27.3742	-70.2958	0		0	0
747	Operating	-27.5325	-70.067	Chile	CHL	South America	1	0	1	5137	Rural town	-27.4589	-70.2218	5206	Regional city	-27.3742	-70.2958	0		0	0
748	Pre-operating	-29.2	-70.9833	Chile	CHL	South America	0	0	1	3962	Rural town	-29.3272	-71.3209	3633	Regional city	-29.9244	-71.3661	0		0	0
749	Pre-operating	-25.922	-70.105	Chile	CHL	South America	1	0	1	6028	Rural town	-26.3605	-70.0125	5206	Regional city	-27.3742	-70.2958	0		0	0
750	Pre-operating	-26.6464	-70.1271	Chile	CHL	South America	1	0	1	6028	Rural town	-26.3605	-70.0125	5206	Regional city	-27.3742	-70.2958	0		0	0
751	Pre-operating	-27.6064	-70.1983	Chile	CHL	South America	0	0	1	5137	Rural town	-27.4589	-70.2218	5206	Regional city	-27.3742	-70.2958	0		0	0
752	Pre-operating	-25.838	-69.94	Chile	CHL	South America	1	0	1	6098	Rural town	-26.2762	-69.6607	5206	Regional city	-27.3742	-70.2958	0		0	0
753	Pre-operating	-28.9916	-70.5142	Chile	CHL	South America	0	0	1	4438	Urban town	-28.5614	-70.7778	5206	Regional city	-27.3742	-70.2958	0		0	0
754	Pre-operating	-24.0575	-67.12	Argentina	ARG	South America	0	0	1	7473	Rural town	-24.4268	-66.6767	7097	Urban town	-24.9301	-65.6778	7218	Regional city	-24.7623	-65.4108
755	Pre-operating	-30.1167	-71	Chile	CHL	South America	0	0	1	3589	Rural town	-30.0098	-71.077	3634	Regional city	-29.9244	-71.2571	0		0	0
756	Pre-operating	-25.215	-66.0689	Argentina	ARG	South America	0	0	0	6966	Rural town	-25.0981	-66.1579	7097	Urban town	-24.9301	-65.6778	7218	Regional city	-24.7623	-65.4108
757	Pre-operating	-30.3808	-68.7495	Argentina	ARG	South America	0	0	0	3482	Urban town	-30.2662	-68.7882	2943	Regional city	-31.4663	-68.5552	0		0	0
758	Pre-operating	-28.1869	-68.2708	Argentina	ARG	South America	0	0	1	4320	Rural town	-28.7314	-68.1433	4063	Urban town	-29.1568	-67.4493	3917	Regional city	-29.4124	-66.7935
759	Pre-operating	-27.6558	-70.1736	Chile	CHL	South America	0	0	1	4905	Rural town	-27.7976	-70.1416	5206	Regional city	-27.3742	-70.2958	0		0	0
760	Pre-operating	-27.3256	-70.4261	Chile	CHL	South America	0	0	1	5205	Rural town	-27.3742	-70.4032	5206	Regional city	-27.3742	-70.2958	0		0	0
761	Pre-operating	-27.3256	-70.4258	Chile	CHL	South America	0	0	1	5205	Rural town	-27.3742	-70.4032	5206	Regional city	-27.3742	-70.2958	0		0	0
762	Pre-operating	-27.6353	-70.0394	Chile	CHL	South America	0	0	1	4905	Rural town	-27.7976	-70.1416	5206	Regional city	-27.3742	-70.2958	0		0	0
763	Pre-operating	-28.7108	-70.8081	Chile	CHL	South America	0	0	1	4438	Urban town	-28.5614	-70.7778	5206	Regional city	-27.3742	-70.2958	0		0	0
764	Operating	-24.2528	-70.5289	Chile	CHL	South America	0	0	1	7884	Rural town	-23.8405	-70.2831	8018	Regional city	-23.6732	-70.4379	0		0	0
765	Operating	-25.549	-69.8164	Chile	CHL	South America	0	0	1	6964	Rural town	-25.0981	-69.5528	8018	Regional city	-23.6732	-70.4379	0		0	0
766	Pre-operating	-25.8464	-69.9231	Chile	CHL	South America	1	0	1	6098	Rural town	-26.2762	-69.6607	5206	Regional city	-27.3742	-70.2958	0		0	0
767	Operating	-35.3803	-71.8594	Chile	CHL	South America	1	0	1	1076	Rural town	-35.4522	-71.908	1077	Regional city	-35.4522	-71.6814	0		0	0
768	Pre-operating	-29.1759	-67.0266	Argentina	ARG	South America	0	0	0	4015	Rural town	-29.242	-67.0499	3917	Regional city	-29.4124	-66.7935	0		0	0
769	Pre-operating	-30.7964	-69.5992	Argentina	ARG	South America	0	0	1	3403	Rural town	-30.4373	-69.3006	3482	Urban town	-30.2662	-68.7882	2943	Regional city	-31.4663	-68.5552
770	Pre-operating	-33.1619	-70.2542	Chile	CHL	South America	0	0	1	2173	Rural town	-32.9313	-70.3581	2220	Regional city	-32.8449	-70.6488	0		0	0
771	Pre-operating	-26.4436	-70.1078	Chile	CHL	South America	0	0	1	6028	Rural town	-26.3605	-70.0125	5206	Regional city	-27.3742	-70.2958	0		0	0
772	Pre-operating	-29.5342	-70.95	Chile	CHL	South America	0	0	1	3815	Rural town	-29.583	-71.2151	3634	Regional city	-29.9244	-71.2571	0		0	0
773	Operating	-28.5776	-70.629	Chile	CHL	South America	1	0	1	4438	Urban town	-28.5614	-70.7778	5206	Regional city	-27.3742	-70.2958	0		0	0
774	Operating	-32.7692	-70.9925	Chile	CHL	South America	0	0	1	2268	Rural town	-32.7585	-70.9393	2218	Urban town	-32.8449	-70.9823	2216	Regional city	-32.8449	-71.2046
775	Operating	-22.9508	-69.0241	Chile	CHL	South America	0	0	1	8688	Rural town	-22.9213	-69.3517	9078	Regional city	-22.5043	-68.9066	0		0	0
776	Operating	-35.2131	-72.3083	Chile	CHL	South America	1	0	1	1133	Rural town	-35.1901	-72.3282	1091	Urban town	-35.3648	-72.4256	1077	Regional city	-35.4522	-71.6814
777	Pre-operating	-35.2558	-71.2801	Chile	CHL	South America	1	0	1	1135	Rural town	-35.1901	-71.3105	1157	Urban town	-35.1028	-71.2628	1186	Regional city	-35.0155	-71.2153
778	Operating	-30.1992	-71.2425	Chile	CHL	South America	0	0	1	3557	Rural town	-30.0952	-71.3334	3633	Regional city	-29.9244	-71.3661	0		0	0
779	Pre-operating	-33.1987	-70.2445	Chile	CHL	South America	1	0	1	1950	Rural town	-33.364	-70.4629	1905	Regional city	-33.4506	-70.6183	0		0	0
780	Pre-operating	-33.1578	-70.2717	Chile	CHL	South America	1	0	1	2173	Rural town	-32.9313	-70.3581	2220	Regional city	-32.8449	-70.6488	0		0	0
781	Pre-operating	-24.3212	-66.8149	Argentina	ARG	South America	1	0	1	7473	Rural town	-24.4268	-66.6767	7097	Urban town	-24.9301	-65.6778	7218	Regional city	-24.7623	-65.4108
782	Pre-operating	-27.4366	-69.0769	Chile	CHL	South America	1	0	1	5685	Rural town	-26.7825	-69.2094	5206	Regional city	-27.3742	-70.2958	0		0	0
783	Operating	-23.45	-66.7	Argentina	ARG	South America	0	0	1	8254	Rural town	-23.4224	-66.4612	8845	Urban town	-22.7545	-65.7323	8470	Regional city	-23.1718	-64.3867
784	Pre-operating	-26.6431	-69.1653	Chile	CHL	South America	1	0	1	5685	Rural town	-26.7825	-69.2094	5206	Regional city	-27.3742	-70.2958	0		0	0
785	Pre-operating	-32.0333	-64.2	Argentina	ARG	South America	1	0	0	2587	Rural town	-32.0684	-64.19	2546	Urban town	-32.1546	-64.1171	2997	Regional city	-31.3804	-64.2243
786	Pre-operating	-35.7308	-71.8714	Chile	CHL	South America	0	0	1	1037	Rural town	-35.6271	-71.8924	1077	Regional city	-35.4522	-71.6814	0		0	0
787	Pre-operating	-23.1622	-69.1481	Chile	CHL	South America	1	0	1	8688	Rural town	-22.9213	-69.3517	9078	Regional city	-22.5043	-68.9066	0		0	0
788	Pre-operating	-23.0159	-69.8036	Chile	CHL	South America	0	0	1	8773	Rural town	-22.8379	-70.0599	9462	Urban town	-22.0877	-70.1391	9078	Regional city	-22.5043	-68.9066
789	Pre-operating	-32.7097	-70.835	Chile	CHL	South America	0	0	1	2269	Rural town	-32.7585	-70.8282	2218	Urban town	-32.8449	-70.9823	2216	Regional city	-32.8449	-71.2046
790	Pre-operating	-26.8822	-68.4764	Chile	CHL	South America	0	0	1	5685	Rural town	-26.7825	-69.2094	5206	Regional city	-27.3742	-70.2958	0		0	0
791	Pre-operating	-37.1869	-69.3436	Argentina	ARG	South America	0	0	0	714	Rural town	-37.3844	-69.2357	696	Urban town	-37.4727	-69.0563	414	Regional city	-38.8904	-67.9193
792	Pre-operating	-28.61	-70.28	Chile	CHL	South America	0	0	1	4438	Urban town	-28.5614	-70.7778	5206	Regional city	-27.3742	-70.2958	0		0	0
793	Pre-operating	-26.8147	-70.05	Chile	CHL	South America	0	0	1	6028	Rural town	-26.3605	-70.0125	5206	Regional city	-27.3742	-70.2958	0		0	0
794	Pre-operating	-26.3466	-70.1428	Chile	CHL	South America	0	0	1	6028	Rural town	-26.3605	-70.0125	5206	Regional city	-27.3742	-70.2958	0		0	0
795	Operating	-27.1744	-70.3833	Chile	CHL	South America	1	0	1	5273	Rural town	-27.2896	-70.3698	5206	Regional city	-27.3742	-70.2958	0		0	0
796	Pre-operating	-23.4293	-66.2422	Argentina	ARG	South America	0	0	0	8254	Rural town	-23.4224	-66.4612	8845	Urban town	-22.7545	-65.7323	8470	Regional city	-23.1718	-64.3867
797	Pre-operating	-25.7398	-68.6377	Chile	CHL	South America	0	0	1	6965	Rural town	-25.0981	-69.1284	8018	Regional city	-23.6732	-70.4379	0		0	0
798	Operating	-32.6719	-60.7306	Argentina	ARG	South America	0	0	0	2339	Rural town	-32.6721	-60.7939	2287	Urban town	-32.7585	-60.7194	2189	Regional city	-32.9313	-60.6819
799	Pre-operating	-27.3024	-68.9299	Chile	CHL	South America	1	0	1	5685	Rural town	-26.7825	-69.2094	5206	Regional city	-27.3742	-70.2958	0		0	0
800	Operating	-23.55	-68.385	Chile	CHL	South America	0	0	1	8467	Rural town	-23.1718	-67.9603	9078	Regional city	-22.5043	-68.9066	0		0	0
801	Pre-operating	-28.5067	-70.7118	Chile	CHL	South America	0	0	1	4438	Urban town	-28.5614	-70.7778	5206	Regional city	-27.3742	-70.2958	0		0	0
802	Pre-operating	-23.7286	-65.9464	Argentina	ARG	South America	0	0	1	7816	Rural town	-23.9242	-65.4594	7674	Regional city	-24.1754	-65.3276	0		0	0
803	Pre-operating	-24.8137	-68.3074	Argentina	ARG	South America	0	0	1	7473	Rural town	-24.4268	-66.6767	7097	Urban town	-24.9301	-65.6778	7218	Regional city	-24.7623	-65.4108
804	Operating	-25.3266	-66.9794	Argentina	ARG	South America	0	0	1	6627	Rural town	-25.5183	-66.4067	6227	Urban town	-26.1076	-65.9721	5688	Regional city	-26.7825	-65.2491
805	Operating	-25.3927	-67.0488	Argentina	ARG	South America	0	0	1	6627	Rural town	-25.5183	-66.4067	6227	Urban town	-26.1076	-65.9721	5688	Regional city	-26.7825	-65.2491
806	Pre-operating	-21.9444	-66.1383	Argentina	ARG	South America	0	0	1	9581	Rural town	-21.9212	-66.012	8845	Urban town	-22.7545	-65.7323	8470	Regional city	-23.1718	-64.3867
807	Operating	-23.4162	-66.7132	Argentina	ARG	South America	0	0	1	8254	Rural town	-23.4224	-66.4612	8845	Urban town	-22.7545	-65.7323	8470	Regional city	-23.1718	-64.3867
808	Operating	-25.2447	-66.7483	Argentina	ARG	South America	0	0	1	6627	Rural town	-25.5183	-66.4067	6227	Urban town	-26.1076	-65.9721	5688	Regional city	-26.7825	-65.2491
809	Pre-operating	-24.9167	-66.75	Argentina	ARG	South America	0	0	1	7473	Rural town	-24.4268	-66.6767	7097	Urban town	-24.9301	-65.6778	7218	Regional city	-24.7623	-65.4108
810	Pre-operating	-25.1439	-66.7936	Argentina	ARG	South America	0	0	1	6627	Rural town	-25.5183	-66.4067	6227	Urban town	-26.1076	-65.9721	5688	Regional city	-26.7825	-65.2491
811	Pre-operating	-23.6589	-65.9269	Argentina	ARG	South America	0	0	1	7816	Rural town	-23.9242	-65.4594	7674	Regional city	-24.1754	-65.3276	0		0	0
812	Pre-operating	-28.34	-69.5867	Chile	CHL	South America	1	0	1	4905	Rural town	-27.7976	-70.1416	5206	Regional city	-27.3742	-70.2958	0		0	0
813	Pre-operating	-26.3222	-70.2825	Chile	CHL	South America	0	0	1	6028	Rural town	-26.3605	-70.0125	5206	Regional city	-27.3742	-70.2958	0		0	0
814	Pre-operating	-27.0108	-69.1998	Chile	CHL	South America	1	0	0	5685	Rural town	-26.7825	-69.2094	5206	Regional city	-27.3742	-70.2958	0		0	0
815	Pre-operating	-26.5733	-67.382	Argentina	ARG	South America	0	0	1	5274	Rural town	-27.2896	-67.6864	5010	Urban town	-27.6282	-67.0628	4503	Regional city	-28.4764	-65.7712
816	Pre-operating	-32.41	-65.7375	Argentina	ARG	South America	1	0	0	2436	Rural town	-32.4132	-65.6717	2514	Urban town	-32.2408	-65.8152	2003	Regional city	-33.2774	-66.2941
817	Pre-operating	-32.5294	-70.9964	Chile	CHL	South America	1	0	1	2406	Rural town	-32.4995	-71.1443	2216	Regional city	-32.8449	-71.2046	0		0	0
818	Pre-operating	-27.6781	-70.1675	Chile	CHL	South America	0	0	1	4905	Rural town	-27.7976	-70.1416	5206	Regional city	-27.3742	-70.2958	0		0	0
819	Pre-operating	-26.7833	-69.9394	Chile	CHL	South America	0	0	1	6028	Rural town	-26.3605	-70.0125	5206	Regional city	-27.3742	-70.2958	0		0	0
820	Pre-operating	-30.0219	-67.1367	Argentina	ARG	South America	0	0	0	3592	Rural town	-30.0098	-67.1501	3917	Regional city	-29.4124	-66.7935	0		0	0
821	Pre-operating	-24.4879	-67.1093	Argentina	ARG	South America	0	0	1	7473	Rural town	-24.4268	-66.6767	7097	Urban town	-24.9301	-65.6778	7218	Regional city	-24.7623	-65.4108
822	Pre-operating	-23.1481	-69.9467	Chile	CHL	South America	1	0	1	8398	Rural town	-23.2553	-70.0895	8018	Regional city	-23.6732	-70.4379	0		0	0
823	Pre-operating	-29.8431	-68.8139	Argentina	ARG	South America	0	0	1	3519	Rural town	-30.1807	-68.6419	3482	Urban town	-30.2662	-68.7882	2943	Regional city	-31.4663	-68.5552
824	Pre-operating	-31.1641	-69.6925	Argentina	ARG	South America	1	0	1	2990	Rural town	-31.3804	-69.3965	2888	Regional city	-31.5522	-68.7046	0		0	0
825	Pre-operating	-26.8654	-69.8377	Chile	CHL	South America	0	0	1	5684	Rural town	-26.7825	-69.3165	5206	Regional city	-27.3742	-70.2958	0		0	0
826	Pre-operating	-31.2291	-67.392	Argentina	ARG	South America	0	0	1	3189	Rural town	-30.9513	-67.3357	2993	Urban town	-31.3804	-66.6453	2890	Regional city	-31.5522	-68.4843
827	Pre-operating	-26.9836	-69.6983	Chile	CHL	South America	0	0	1	5684	Rural town	-26.7825	-69.3165	5206	Regional city	-27.3742	-70.2958	0		0	0
828	Pre-operating	-22.6969	-68.9025	Chile	CHL	South America	0	0	1	9078	Regional city	-22.5043	-68.9066	0		0	0	0		0	0
829	Operating	-27.6344	-70.6161	Chile	CHL	South America	0	0	1	5136	Rural town	-27.4589	-70.3292	5206	Regional city	-27.3742	-70.2958	0		0	0
830	Operating	-29.8888	-70.8849	Chile	CHL	South America	0	0	1	3636	Rural town	-29.9244	-70.93	3634	Regional city	-29.9244	-71.2571	0		0	0
831	Operating	-29.8333	-71.1	Chile	CHL	South America	0	0	1	3635	Rural town	-29.9244	-71.148	3634	Regional city	-29.9244	-71.2571	0		0	0
832	Pre-operating	-29.8725	-70.8908	Chile	CHL	South America	0	0	0	3636	Rural town	-29.9244	-70.93	3634	Regional city	-29.9244	-71.2571	0		0	0
833	Operating	-23.032	-69.075	Chile	CHL	South America	0	0	1	8688	Rural town	-22.9213	-69.3517	9078	Regional city	-22.5043	-68.9066	0		0	0
834	Pre-operating	-24.2424	-69.0741	Chile	CHL	South America	0	0	1	7606	Rural town	-24.2592	-69.0519	8018	Regional city	-23.6732	-70.4379	0		0	0
835	Pre-operating	-27.3736	-70.347	Chile	CHL	South America	0	0	1	5206	Regional city	-27.3742	-70.2958	0		0	0	0		0	0
836	Pre-operating	-29.8947	-71.2734	Chile	CHL	South America	0	0	1	3634	Regional city	-29.9244	-71.2571	0		0	0	0		0	0
837	Operating	-27.9494	-70.7717	Chile	CHL	South America	0	0	1	4905	Rural town	-27.7976	-70.1416	5206	Regional city	-27.3742	-70.2958	0		0	0
838	Pre-operating	-31.7558	-71.4489	Chile	CHL	South America	0	0	1	2822	Rural town	-31.6382	-71.5	2823	Urban town	-31.6382	-71.1693	2368	Regional city	-32.5858	-70.743
839	Operating	-33.0667	-71.4333	Chile	CHL	South America	0	0	1	2123	Regional city	-33.0178	-71.4026	0		0	0	0		0	0
840	Operating	-31.4255	-71.1736	Chile	CHL	South America	0	0	1	2823	Urban town	-31.6382	-71.1693	2368	Regional city	-32.5858	-70.743	0		0	0
841	Pre-operating	-23.0938	-65.9633	Argentina	ARG	South America	0	0	1	8468	Rural town	-23.1718	-65.648	8469	Urban town	-23.1718	-65.3327	8470	Regional city	-23.1718	-64.3867
842	Pre-operating	-21.6411	-67.8167	Bolivia	BOL	South America	0	0	1	10043	Rural town	-21.256	-67.7004	9910	Urban town	-21.4222	-66.9136	9855	Regional city	-21.5053	-64.7463
843	Pre-operating	-27.3863	-69.8394	Chile	CHL	South America	0	0	1	5137	Rural town	-27.4589	-70.2218	5206	Regional city	-27.3742	-70.2958	0		0	0
844	Pre-operating	-21.9467	-66.2246	Argentina	ARG	South America	1	0	1	9581	Rural town	-21.9212	-66.012	8845	Urban town	-22.7545	-65.7323	8470	Regional city	-23.1718	-64.3867
845	Pre-operating	-33.1636	-70.2544	Chile	CHL	South America	1	0	1	2173	Rural town	-32.9313	-70.3581	2220	Regional city	-32.8449	-70.6488	0		0	0
846	Operating	-26.9047	-70.2139	Chile	CHL	South America	0	0	1	5273	Rural town	-27.2896	-70.3698	5206	Regional city	-27.3742	-70.2958	0		0	0
847	Pre-operating	-27.4233	-70.765	Chile	CHL	South America	0	0	1	5272	Rural town	-27.2896	-70.4771	5206	Regional city	-27.3742	-70.2958	0		0	0
848	Pre-operating	-27.8312	-69.0762	Argentina	ARG	South America	0	0	0	4320	Rural town	-28.7314	-68.1433	4063	Urban town	-29.1568	-67.4493	3917	Regional city	-29.4124	-66.7935
849	Pre-operating	-22.9367	-69.0514	Chile	CHL	South America	0	0	1	8688	Rural town	-22.9213	-69.3517	9078	Regional city	-22.5043	-68.9066	0		0	0
850	Operating	-23.5461	-68.3992	Chile	CHL	South America	0	0	1	8467	Rural town	-23.1718	-67.9603	9078	Regional city	-22.5043	-68.9066	0		0	0
851	Pre-operating	-30.014	-67.0682	Argentina	ARG	South America	0	0	0	3592	Rural town	-30.0098	-67.1501	3917	Regional city	-29.4124	-66.7935	0		0	0
852	Operating	-26.875	-69.0498	Chile	CHL	South America	0	0	1	5685	Rural town	-26.7825	-69.2094	5206	Regional city	-27.3742	-70.2958	0		0	0
853	Pre-operating	-32.0033	-69.5672	Argentina	ARG	South America	0	0	1	2472	Rural town	-32.327	-69.7306	2174	Regional city	-32.9313	-68.9122	0		0	0
854	Pre-operating	-28.5354	-70.5486	Chile	CHL	South America	0	0	1	4438	Urban town	-28.5614	-70.7778	5206	Regional city	-27.3742	-70.2958	0		0	0
855	Pre-operating	-24.7209	-64.7737	Argentina	ARG	South America	0	0	1	7351	Rural town	-24.5945	-64.9329	7278	Urban town	-24.6784	-65.0658	7218	Regional city	-24.7623	-65.4108
856	Pre-operating	-30.5958	-70.8761	Chile	CHL	South America	0	0	1	3298	Rural town	-30.6942	-70.9486	3327	Regional city	-30.6085	-71.238	0		0	0
857	Pre-operating	-21.6128	-68.8067	Chile	CHL	South America	0	0	1	10287	Rural town	-21.0068	-68.6711	9078	Regional city	-22.5043	-68.9066	0		0	0
858	Pre-operating	-31.3349	-71.0228	Chile	CHL	South America	1	0	1	3122	Rural town	-31.1228	-71.1465	2823	Urban town	-31.6382	-71.1693	2368	Regional city	-32.5858	-70.743
859	Pre-operating	-32.5748	-70.8118	Chile	CHL	South America	0	0	1	2368	Regional city	-32.5858	-70.743	0		0	0	0		0	0
860	Pre-operating	-29.4756	-71.0611	Chile	CHL	South America	0	0	1	3815	Rural town	-29.583	-71.2151	3634	Regional city	-29.9244	-71.2571	0		0	0
861	Pre-operating	-21.9453	-69.7833	Chile	CHL	South America	1	0	1	9462	Urban town	-22.0877	-70.1391	9078	Regional city	-22.5043	-68.9066	0		0	0
862	Pre-operating	-25.8356	-69.2244	Chile	CHL	South America	0	0	1	6099	Rural town	-26.2762	-69.5539	5206	Regional city	-27.3742	-70.2958	0		0	0
863	Pre-operating	-26.6103	-67.8758	Argentina	ARG	South America	0	0	1	5274	Rural town	-27.2896	-67.6864	5010	Urban town	-27.6282	-67.0628	4503	Regional city	-28.4764	-65.7712
864	Pre-operating	-28.49	-68.65	Argentina	ARG	South America	0	0	1	4320	Rural town	-28.7314	-68.1433	4063	Urban town	-29.1568	-67.4493	3917	Regional city	-29.4124	-66.7935
865	Pre-operating	-28.1019	-70.934	Chile	CHL	South America	0	0	1	4502	Rural town	-28.4764	-71.0666	4438	Urban town	-28.5614	-70.7778	5206	Regional city	-27.3742	-70.2958
866	Operating	-27.0722	-69.9889	Chile	CHL	South America	0	0	1	5273	Rural town	-27.2896	-70.3698	5206	Regional city	-27.3742	-70.2958	0		0	0
867	Pre-operating	-30.5514	-69.5213	Argentina	ARG	South America	1	0	1	3403	Rural town	-30.4373	-69.3006	3482	Urban town	-30.2662	-68.7882	2943	Regional city	-31.4663	-68.5552
868	Operating	-28.6792	-70.8194	Chile	CHL	South America	1	0	1	4438	Urban town	-28.5614	-70.7778	5206	Regional city	-27.3742	-70.2958	0		0	0
869	Pre-operating	-22.5189	-68.4122	Chile	CHL	South America	0	0	1	9231	Rural town	-22.3376	-68.646	9078	Regional city	-22.5043	-68.9066	0		0	0
870	Pre-operating	-26.9942	-69.9139	Chile	CHL	South America	0	0	1	5273	Rural town	-27.2896	-70.3698	5206	Regional city	-27.3742	-70.2958	0		0	0
871	Pre-operating	-30.3579	-71.2006	Chile	CHL	South America	0	0	1	3480	Rural town	-30.2662	-71.0826	3327	Regional city	-30.6085	-71.238	0		0	0
872	Pre-operating	-29.5183	-71.1925	Chile	CHL	South America	0	0	1	3815	Rural town	-29.583	-71.2151	3634	Regional city	-29.9244	-71.2571	0		0	0
873	Pre-operating	-29.615	-71.2708	Chile	CHL	South America	0	0	1	3814	Rural town	-29.583	-71.3239	3633	Regional city	-29.9244	-71.3661	0		0	0
874	Pre-operating	-24.6836	-69.2498	Chile	CHL	South America	0	0	1	7095	Rural town	-24.9301	-69.0698	8018	Regional city	-23.6732	-70.4379	0		0	0
875	Pre-operating	-26.6167	-69.2611	Chile	CHL	South America	0	0	0	5685	Rural town	-26.7825	-69.2094	5206	Regional city	-27.3742	-70.2958	0		0	0
876	Pre-operating	-24.2299	-69.0831	Chile	CHL	South America	0	0	1	7606	Rural town	-24.2592	-69.0519	8018	Regional city	-23.6732	-70.4379	0		0	0
877	Pre-operating	-31.1567	-70.8936	Chile	CHL	South America	0	0	1	3122	Rural town	-31.1228	-71.1465	2823	Urban town	-31.6382	-71.1693	2368	Regional city	-32.5858	-70.743
878	Pre-operating	-29.8264	-71.0122	Chile	CHL	South America	1	0	1	3636	Rural town	-29.9244	-70.93	3634	Regional city	-29.9244	-71.2571	0		0	0
879	Pre-operating	-23.7574	-66.7907	Argentina	ARG	South America	0	0	1	8254	Rural town	-23.4224	-66.4612	8845	Urban town	-22.7545	-65.7323	8470	Regional city	-23.1718	-64.3867
880	Pre-operating	-26.1872	-70.3133	Chile	CHL	South America	0	0	1	6028	Rural town	-26.3605	-70.0125	5206	Regional city	-27.3742	-70.2958	0		0	0
881	Pre-operating	-26.7342	-70.4214	Chile	CHL	South America	0	0	1	5841	Rural town	-26.6136	-70.7499	5206	Regional city	-27.3742	-70.2958	0		0	0
882	Pre-operating	-24.6864	-70.5464	Chile	CHL	South America	0	0	1	7605	Rural town	-24.2592	-69.8971	8018	Regional city	-23.6732	-70.4379	0		0	0
883	Pre-operating	-26.8765	-69.0839	Chile	CHL	South America	0	0	1	5685	Rural town	-26.7825	-69.2094	5206	Regional city	-27.3742	-70.2958	0		0	0
884	Pre-operating	-22.4247	-68.3198	Chile	CHL	South America	0	0	1	9231	Rural town	-22.3376	-68.646	9078	Regional city	-22.5043	-68.9066	0		0	0
885	Pre-operating	-29.4489	-71.0285	Chile	CHL	South America	0	0	1	3815	Rural town	-29.583	-71.2151	3634	Regional city	-29.9244	-71.2571	0		0	0
886	Pre-operating	-29.3772	-71.2081	Chile	CHL	South America	0	0	1	3962	Rural town	-29.3272	-71.3209	3633	Regional city	-29.9244	-71.3661	0		0	0
887	Pre-operating	-27.8442	-70.4319	Chile	CHL	South America	0	0	1	4905	Rural town	-27.7976	-70.1416	5206	Regional city	-27.3742	-70.2958	0		0	0
888	Pre-operating	-26.3483	-70.2781	Chile	CHL	South America	0	0	1	6028	Rural town	-26.3605	-70.0125	5206	Regional city	-27.3742	-70.2958	0		0	0
889	Operating	-26.3944	-70.1789	Chile	CHL	South America	1	0	1	6028	Rural town	-26.3605	-70.0125	5206	Regional city	-27.3742	-70.2958	0		0	0
890	Pre-operating	-29.6997	-70.7469	Chile	CHL	South America	0	0	1	3636	Rural town	-29.9244	-70.93	3634	Regional city	-29.9244	-71.2571	0		0	0
891	Pre-operating	-31.4976	-66.2369	Argentina	ARG	South America	0	0	0	2892	Rural town	-31.5522	-66.2808	2993	Urban town	-31.3804	-66.6453	2890	Regional city	-31.5522	-68.4843
892	Pre-operating	-26.2942	-70.2681	Chile	CHL	South America	0	0	1	6028	Rural town	-26.3605	-70.0125	5206	Regional city	-27.3742	-70.2958	0		0	0
893	Pre-operating	-29.4458	-70.7109	Chile	CHL	South America	1	0	1	3815	Rural town	-29.583	-71.2151	3634	Regional city	-29.9244	-71.2571	0		0	0
894	Pre-operating	-22.4236	-68.9925	Chile	CHL	South America	0	0	1	9078	Regional city	-22.5043	-68.9066	0		0	0	0		0	0
895	Operating	-22.5051	-66.2569	Argentina	ARG	South America	0	0	1	8844	Rural town	-22.7545	-66.4667	8845	Urban town	-22.7545	-65.7323	8470	Regional city	-23.1718	-64.3867
896	Pre-operating	-24.8256	-66.7913	Argentina	ARG	South America	0	0	1	7473	Rural town	-24.4268	-66.6767	7097	Urban town	-24.9301	-65.6778	7218	Regional city	-24.7623	-65.4108
897	Pre-operating	-27.3519	-70.3667	Chile	CHL	South America	1	0	1	5205	Rural town	-27.3742	-70.4032	5206	Regional city	-27.3742	-70.2958	0		0	0
898	Pre-operating	-24.2606	-65.8464	Argentina	ARG	South America	0	0	1	7673	Rural town	-24.1754	-65.4332	7674	Regional city	-24.1754	-65.3276	0		0	0
899	Pre-operating	-21.0833	-68.9879	Chile	CHL	South America	0	0	1	10287	Rural town	-21.0068	-68.6711	9078	Regional city	-22.5043	-68.9066	0		0	0
900	Operating	-30.5511	-71.1789	Chile	CHL	South America	0	0	1	3371	Rural town	-30.5229	-71.1989	3327	Regional city	-30.6085	-71.238	0		0	0
901	Pre-operating	-26.7408	-69.8447	Chile	CHL	South America	0	0	1	6028	Rural town	-26.3605	-70.0125	5206	Regional city	-27.3742	-70.2958	0		0	0
902	Pre-operating	-23.5034	-69.8432	Chile	CHL	South America	0	0	1	8398	Rural town	-23.2553	-70.0895	8018	Regional city	-23.6732	-70.4379	0		0	0
903	Pre-operating	-30.5537	-71.3358	Chile	CHL	South America	0	0	1	3326	Rural town	-30.6085	-71.3475	3327	Regional city	-30.6085	-71.238	0		0	0
904	Pre-operating	-33.4603	-70.8142	Chile	CHL	South America	0	0	1	1904	Rural town	-33.4506	-70.8416	1867	Urban town	-33.5372	-70.7741	1814	Regional city	-33.6239	-70.7066
905	Operating	-33.2892	-71.4878	Chile	CHL	South America	0	0	0	1994	Rural town	-33.2774	-71.4228	2123	Regional city	-33.0178	-71.4026	0		0	0
906	Pre-operating	-28.6681	-70.3917	Chile	CHL	South America	1	0	1	4438	Urban town	-28.5614	-70.7778	5206	Regional city	-27.3742	-70.2958	0		0	0
907	Pre-operating	-28.3172	-70.7647	Chile	CHL	South America	0	0	1	4438	Urban town	-28.5614	-70.7778	5206	Regional city	-27.3742	-70.2958	0		0	0
908	Pre-operating	-22.9401	-68.9866	Chile	CHL	South America	0	0	1	8688	Rural town	-22.9213	-69.3517	9078	Regional city	-22.5043	-68.9066	0		0	0
909	Pre-operating	-26.4026	-70.1603	Chile	CHL	South America	0	0	1	6028	Rural town	-26.3605	-70.0125	5206	Regional city	-27.3742	-70.2958	0		0	0
910	Pre-operating	-27.1672	-70.8641	Chile	CHL	South America	0	0	0	5404	Rural town	-27.1205	-70.8397	5206	Regional city	-27.3742	-70.2958	0		0	0
911	Pre-operating	-30.5033	-70.5439	Chile	CHL	South America	0	0	1	3481	Rural town	-30.2662	-70.6456	3327	Regional city	-30.6085	-71.238	0		0	0
912	Pre-operating	-29.1031	-70.9731	Chile	CHL	South America	0	0	1	3962	Rural town	-29.3272	-71.3209	3633	Regional city	-29.9244	-71.3661	0		0	0
913	Pre-operating	-28.9589	-65.3933	Argentina	ARG	South America	0	0	1	4207	Rural town	-28.9015	-65.2872	4377	Urban town	-28.6464	-65.1881	4503	Regional city	-28.4764	-65.7712
914	Pre-operating	-29.8753	-69.9433	Chile	CHL	South America	0	0	1	3558	Rural town	-30.0952	-70.4603	3634	Regional city	-29.9244	-71.2571	0		0	0
915	Operating	-27.3896	-70.0114	Chile	CHL	South America	0	0	1	5137	Rural town	-27.4589	-70.2218	5206	Regional city	-27.3742	-70.2958	0		0	0
916	Operating	-30.1912	-71.1917	Chile	CHL	South America	0	0	1	3480	Rural town	-30.2662	-71.0826	3327	Regional city	-30.6085	-71.238	0		0	0
917	Operating	-34.3397	-71.1764	Chile	CHL	South America	0	0	0	1462	Rural town	-34.3186	-71.1798	1426	Urban town	-34.4056	-70.8887	1544	Regional city	-34.1448	-70.7517
918	Pre-operating	-22.9394	-65.7134	Argentina	ARG	South America	0	0	1	8845	Urban town	-22.7545	-65.7323	8470	Regional city	-23.1718	-64.3867	0		0	0
919	Pre-operating	-24.5706	-67.3847	Argentina	ARG	South America	0	0	1	7473	Rural town	-24.4268	-66.6767	7097	Urban town	-24.9301	-65.6778	7218	Regional city	-24.7623	-65.4108
920	Pre-operating	-25.6474	-69.435	Chile	CHL	South America	0	0	1	6964	Rural town	-25.0981	-69.5528	8018	Regional city	-23.6732	-70.4379	0		0	0
921	Pre-operating	-25.4784	-68.9961	Chile	CHL	South America	0	0	1	6965	Rural town	-25.0981	-69.1284	8018	Regional city	-23.6732	-70.4379	0		0	0
922	Pre-operating	-26.8737	-69.0293	Chile	CHL	South America	0	0	1	5685	Rural town	-26.7825	-69.2094	5206	Regional city	-27.3742	-70.2958	0		0	0
923	Pre-operating	-24.2353	-67.5166	Argentina	ARG	South America	0	0	1	7473	Rural town	-24.4268	-66.6767	7097	Urban town	-24.9301	-65.6778	7218	Regional city	-24.7623	-65.4108
924	Pre-operating	-24.5586	-67.7546	Argentina	ARG	South America	0	0	1	7473	Rural town	-24.4268	-66.6767	7097	Urban town	-24.9301	-65.6778	7218	Regional city	-24.7623	-65.4108
925	Pre-operating	-31.2383	-71.6214	Chile	CHL	South America	0	0	0	2989	Rural town	-31.3804	-71.4875	2823	Urban town	-31.6382	-71.1693	2368	Regional city	-32.5858	-70.743
926	Pre-operating	-30.6817	-71.1397	Chile	CHL	South America	1	0	1	3328	Rural town	-30.6085	-71.1285	3327	Regional city	-30.6085	-71.238	0		0	0
927	Pre-operating	-29.9073	-71.1738	Chile	CHL	South America	1	0	1	3635	Rural town	-29.9244	-71.148	3634	Regional city	-29.9244	-71.2571	0		0	0
928	Pre-operating	-33.1447	-70.2578	Chile	CHL	South America	1	0	1	2173	Rural town	-32.9313	-70.3581	2220	Regional city	-32.8449	-70.6488	0		0	0
929	Pre-operating	-21.9516	-69.2905	Chile	CHL	South America	0	0	1	9307	Rural town	-22.2543	-68.9346	9078	Regional city	-22.5043	-68.9066	0		0	0
930	Pre-operating	-29.7887	-69.3484	Argentina	ARG	South America	0	0	1	3518	Rural town	-30.1807	-69.0787	3482	Urban town	-30.2662	-68.7882	2943	Regional city	-31.4663	-68.5552
931	Pre-operating	-30.9953	-71.258	Chile	CHL	South America	0	0	1	3228	Rural town	-30.8655	-71.2466	3327	Regional city	-30.6085	-71.238	0		0	0
932	Pre-operating	-33.7786	-71.0166	Chile	CHL	South America	0	0	1	1757	Rural town	-33.7107	-70.9747	1812	Urban town	-33.6239	-70.9302	1814	Regional city	-33.6239	-70.7066
933	Pre-operating	-27.9373	-70.4279	Chile	CHL	South America	0	0	1	4905	Rural town	-27.7976	-70.1416	5206	Regional city	-27.3742	-70.2958	0		0	0
934	Pre-operating	-24.1469	-69.4233	Chile	CHL	South America	0	0	1	7606	Rural town	-24.2592	-69.0519	8018	Regional city	-23.6732	-70.4379	0		0	0
935	Pre-operating	-26.0117	-68.8931	Chile	CHL	South America	1	0	1	6099	Rural town	-26.2762	-69.5539	5206	Regional city	-27.3742	-70.2958	0		0	0
936	Pre-operating	-23.1588	-69.6535	Chile	CHL	South America	0	0	1	8688	Rural town	-22.9213	-69.3517	9078	Regional city	-22.5043	-68.9066	0		0	0
937	Pre-operating	-27.7703	-69.7921	Chile	CHL	South America	0	0	1	4905	Rural town	-27.7976	-70.1416	5206	Regional city	-27.3742	-70.2958	0		0	0
938	Pre-operating	-24.9128	-68.1019	Argentina	ARG	South America	0	0	1	7473	Rural town	-24.4268	-66.6767	7097	Urban town	-24.9301	-65.6778	7218	Regional city	-24.7623	-65.4108
939	Pre-operating	-37.2317	-69.7348	Argentina	ARG	South America	0	0	0	796	Rural town	-37.0318	-69.8372	713	Urban town	-37.3844	-70.2715	399	Regional city	-38.9794	-68.0893
940	Pre-operating	-26.7184	-70.3663	Chile	CHL	South America	0	0	1	5841	Rural town	-26.6136	-70.7499	5206	Regional city	-27.3742	-70.2958	0		0	0
941	Pre-operating	-26.6814	-69.0944	Chile	CHL	South America	0	0	1	5685	Rural town	-26.7825	-69.2094	5206	Regional city	-27.3742	-70.2958	0		0	0
942	Pre-operating	-34.0177	-69.9206	Chile	CHL	South America	0	0	1	1677	Rural town	-33.8842	-69.9446	1815	Regional city	-33.6239	-70.5949	0		0	0
943	Pre-operating	-24.683	-69.6425	Chile	CHL	South America	0	0	1	6964	Rural town	-25.0981	-69.5528	8018	Regional city	-23.6732	-70.4379	0		0	0
944	Operating	-27.0504	-70.5703	Chile	CHL	South America	0	0	1	5404	Rural town	-27.1205	-70.8397	5206	Regional city	-27.3742	-70.2958	0		0	0
945	Pre-operating	-22.3788	-69.85	Chile	CHL	South America	0	0	1	9152	Rural town	-22.4209	-69.6141	9462	Urban town	-22.0877	-70.1391	9078	Regional city	-22.5043	-68.9066
946	Pre-operating	-26.107	-70.2606	Chile	CHL	South America	1	0	1	6028	Rural town	-26.3605	-70.0125	5206	Regional city	-27.3742	-70.2958	0		0	0
947	Pre-operating	-31.2892	-71.249	Chile	CHL	South America	0	0	1	3122	Rural town	-31.1228	-71.1465	2823	Urban town	-31.6382	-71.1693	2368	Regional city	-32.5858	-70.743
948	Pre-operating	-30.7297	-69.651	Argentina	ARG	South America	0	0	1	3403	Rural town	-30.4373	-69.3006	3482	Urban town	-30.2662	-68.7882	2943	Regional city	-31.4663	-68.5552
949	Pre-operating	-30.8649	-70.5573	Chile	CHL	South America	0	0	1	3188	Rural town	-30.9513	-70.7376	3327	Regional city	-30.6085	-71.238	0		0	0
950	Pre-operating	-31.4526	-67.3962	Argentina	ARG	South America	0	1	0	3189	Rural town	-30.9513	-67.3357	2993	Urban town	-31.3804	-66.6453	2890	Regional city	-31.5522	-68.4843
951	Pre-operating	-30.2744	-71.1536	Chile	CHL	South America	1	0	1	3480	Rural town	-30.2662	-71.0826	3327	Regional city	-30.6085	-71.238	0		0	0
952	Pre-operating	-29.1444	-70.9554	Chile	CHL	South America	1	0	1	3962	Rural town	-29.3272	-71.3209	3633	Regional city	-29.9244	-71.3661	0		0	0
953	Pre-operating	-30.1356	-68.5528	Argentina	ARG	South America	0	0	0	3519	Rural town	-30.1807	-68.6419	3482	Urban town	-30.2662	-68.7882	2943	Regional city	-31.4663	-68.5552
954	Pre-operating	-27.3915	-69.3524	Chile	CHL	South America	0	0	1	5684	Rural town	-26.7825	-69.3165	5206	Regional city	-27.3742	-70.2958	0		0	0
955	Pre-operating	-23.189	-70.2235	Chile	CHL	South America	1	0	1	8398	Rural town	-23.2553	-70.0895	8018	Regional city	-23.6732	-70.4379	0		0	0
956	Pre-operating	-25.0908	-66.8163	Argentina	ARG	South America	0	0	1	6627	Rural town	-25.5183	-66.4067	6227	Urban town	-26.1076	-65.9721	5688	Regional city	-26.7825	-65.2491
957	Operating	-23.6418	-68.3216	Chile	CHL	South America	0	0	1	8467	Rural town	-23.1718	-67.9603	9078	Regional city	-22.5043	-68.9066	0		0	0
958	NA	-23.55	-69.54	Chile	CHL	South America	0	0	0	8398	Rural town	-23.2553	-70.0895	8018	Regional city	-23.6732	-70.4379	0		0	0
959	NA	-27.9075	-70.9723	Chile	CHL	South America	0	0	1	4502	Rural town	-28.4764	-71.0666	4438	Urban town	-28.5614	-70.7778	5206	Regional city	-27.3742	-70.2958
960	Pre-operating	-21.739	-66.46	Bolivia	BOL	South America	0	0	1	9463	Rural town	-22.0877	-66.3738	9464	Urban town	-22.0877	-65.6417	9855	Regional city	-21.5053	-64.7463
961	NA	-25.6333	-70.25	Chile	CHL	South America	0	0	1	6028	Rural town	-26.3605	-70.0125	5206	Regional city	-27.3742	-70.2958	0		0	0
962	NA	-28.0857	-70.901	Chile	CHL	South America	0	0	1	4502	Rural town	-28.4764	-71.0666	4438	Urban town	-28.5614	-70.7778	5206	Regional city	-27.3742	-70.2958
963	NA	-25.3914	-70.4572	Chile	CHL	South America	0	0	0	6964	Rural town	-25.0981	-69.5528	8018	Regional city	-23.6732	-70.4379	0		0	0
964	Closed	-31.3699	-71.0977	Chile	CHL	South America	0	0	1	3122	Rural town	-31.1228	-71.1465	2823	Urban town	-31.6382	-71.1693	2368	Regional city	-32.5858	-70.743
965	NA	-25.3731	-69.4289	Chile	CHL	South America	0	0	1	6964	Rural town	-25.0981	-69.5528	8018	Regional city	-23.6732	-70.4379	0		0	0
966	NA	-27.9256	-70.3589	Chile	CHL	South America	0	0	1	4905	Rural town	-27.7976	-70.1416	5206	Regional city	-27.3742	-70.2958	0		0	0
967	Closed	-22.6965	-69.0104	Chile	CHL	South America	0	0	1	9078	Regional city	-22.5043	-68.9066	0		0	0	0		0	0
968	Pre-operating	-31.1036	-70.2242	Argentina	ARG	South America	0	0	1	2990	Rural town	-31.3804	-69.3965	2888	Regional city	-31.5522	-68.7046	0		0	0
969	Pre-operating	-29.898	-68.649	Argentina	ARG	South America	0	0	0	3519	Rural town	-30.1807	-68.6419	3482	Urban town	-30.2662	-68.7882	2943	Regional city	-31.4663	-68.5552
970	Pre-operating	-29.3612	-69.8594	Argentina	ARG	South America	0	0	0	4013	Rural town	-29.242	-69.8726	3482	Urban town	-30.2662	-68.7882	2943	Regional city	-31.4663	-68.5552
971	Pre-operating	-27.792	-69.192	Chile	CHL	South America	0	0	0	4905	Rural town	-27.7976	-70.1416	5206	Regional city	-27.3742	-70.2958	0		0	0
972	NA	-25.3253	-66.7945	Argentina	ARG	South America	0	0	1	6627	Rural town	-25.5183	-66.4067	6227	Urban town	-26.1076	-65.9721	5688	Regional city	-26.7825	-65.2491
973	Pre-operating	-28.5318	-71.0749	Chile	CHL	South America	0	0	1	4502	Rural town	-28.4764	-71.0666	4438	Urban town	-28.5614	-70.7778	5206	Regional city	-27.3742	-70.2958
974	Pre-operating	-28.494	-69.6624	Chile	CHL	South America	0	0	1	4905	Rural town	-27.7976	-70.1416	5206	Regional city	-27.3742	-70.2958	0		0	0
975	Pre-operating	-33.9965	-69.7816	Argentina	ARG	South America	0	0	1	1632	Rural town	-33.971	-69.0926	1762	Urban town	-33.7107	-69.0734	2128	Regional city	-33.0178	-68.8429
976	NA	-21.6815	-66.8616	Bolivia	BOL	South America	0	0	1	9689	Rural town	-21.7548	-66.9044	9910	Urban town	-21.4222	-66.9136	9855	Regional city	-21.5053	-64.7463
977	Pre-operating	-31.2727	-69.6303	Argentina	ARG	South America	0	0	0	2990	Rural town	-31.3804	-69.3965	2888	Regional city	-31.5522	-68.7046	0		0	0
978	NA	-25.325	-66.7947	Argentina	ARG	South America	0	0	1	6627	Rural town	-25.5183	-66.4067	6227	Urban town	-26.1076	-65.9721	5688	Regional city	-26.7825	-65.2491
979	Pre-operating	-27.6622	-70.5691	Chile	CHL	South America	0	0	1	5136	Rural town	-27.4589	-70.3292	5206	Regional city	-27.3742	-70.2958	0		0	0
980	NA	-31.6084	-71.5659	Chile	CHL	South America	0	0	1	2822	Rural town	-31.6382	-71.5	2823	Urban town	-31.6382	-71.1693	2368	Regional city	-32.5858	-70.743
981	NA	-35.9008	-71.3596	Chile	CHL	South America	0	0	1	1008	Rural town	-35.8022	-71.4229	995	Regional city	-35.8898	-71.5858	0		0	0
982	NA	-27.0428	-70.5498	Chile	CHL	South America	0	0	1	5272	Rural town	-27.2896	-70.4771	5206	Regional city	-27.3742	-70.2958	0		0	0
983	NA	-24.1935	-70.394	Chile	CHL	South America	0	0	1	7884	Rural town	-23.8405	-70.2831	8018	Regional city	-23.6732	-70.4379	0		0	0
984	Pre-operating	-35.043	-70.595	Chile	CHL	South America	0	0	1	1222	Rural town	-34.9283	-70.9423	1186	Regional city	-35.0155	-71.2153	0		0	0
985	Pre-operating	-27.6247	-70.3651	Chile	CHL	South America	0	0	1	5136	Rural town	-27.4589	-70.3292	5206	Regional city	-27.3742	-70.2958	0		0	0
986	Pre-operating	-32.2381	-70.7075	Chile	CHL	South America	0	0	1	2513	Rural town	-32.2408	-70.9069	2368	Regional city	-32.5858	-70.743	0		0	0
987	NA	-28.1407	-71.124	Chile	CHL	South America	0	0	1	4501	Rural town	-28.4764	-71.1746	4438	Urban town	-28.5614	-70.7778	5206	Regional city	-27.3742	-70.2958
988	Pre-operating	-28.861	-71.148	Chile	CHL	South America	0	0	1	4501	Rural town	-28.4764	-71.1746	4438	Urban town	-28.5614	-70.7778	5206	Regional city	-27.3742	-70.2958
989	NA	-30.9808	-69.7995	Argentina	ARG	South America	0	0	0	2990	Rural town	-31.3804	-69.3965	2888	Regional city	-31.5522	-68.7046	0		0	0
990	NA	-27.9055	-70.1888	Chile	CHL	South America	0	0	1	4905	Rural town	-27.7976	-70.1416	5206	Regional city	-27.3742	-70.2958	0		0	0
991	NA	-30.3562	-71.2023	Chile	CHL	South America	0	0	1	3480	Rural town	-30.2662	-71.0826	3327	Regional city	-30.6085	-71.238	0		0	0
992	Pre-operating	-35.353	-68.359	Argentina	ARG	South America	0	0	1	1188	Rural town	-35.0155	-68.6178	1352	Regional city	-34.5797	-68.2795	0		0	0
993	Pre-operating	-34.1195	-70.8463	Chile	CHL	South America	0	0	1	1543	Rural town	-34.1448	-70.8639	1544	Regional city	-34.1448	-70.7517	0		0	0
994	NA	-27.3021	-68.9297	Chile	CHL	South America	0	0	0	5685	Rural town	-26.7825	-69.2094	5206	Regional city	-27.3742	-70.2958	0		0	0
995	Pre-operating	-27.6368	-69.2838	Chile	CHL	South America	0	0	0	4905	Rural town	-27.7976	-70.1416	5206	Regional city	-27.3742	-70.2958	0		0	0
996	Pre-operating	-30.0214	-69.0807	Argentina	ARG	South America	0	0	1	3518	Rural town	-30.1807	-69.0787	3482	Urban town	-30.2662	-68.7882	2943	Regional city	-31.4663	-68.5552
997	NA	-30.5777	-69.5831	Argentina	ARG	South America	0	0	0	3403	Rural town	-30.4373	-69.3006	3482	Urban town	-30.2662	-68.7882	2943	Regional city	-31.4663	-68.5552
998	Pre-operating	-36.8765	-69.998	Argentina	ARG	South America	0	0	1	830	Rural town	-36.8557	-69.9656	713	Urban town	-37.3844	-70.2715	399	Regional city	-38.9794	-68.0893
999	NA	-21.57	-66.75	Bolivia	BOL	South America	0	0	1	9910	Urban town	-21.4222	-66.9136	9855	Regional city	-21.5053	-64.7463	0		0	0
1000	NA	-30.2241	-71.1221	Chile	CHL	South America	0	0	0	3480	Rural town	-30.2662	-71.0826	3327	Regional city	-30.6085	-71.238	0		0	0
1001	Pre-operating	-27.7114	-70.5287	Chile	CHL	South America	0	0	0	5136	Rural town	-27.4589	-70.3292	5206	Regional city	-27.3742	-70.2958	0		0	0
1002	Pre-operating	-24.79	-66.99	Argentina	ARG	South America	0	0	1	7473	Rural town	-24.4268	-66.6767	7097	Urban town	-24.9301	-65.6778	7218	Regional city	-24.7623	-65.4108
1003	Pre-operating	-28.39	-70.98	Chile	CHL	South America	0	0	1	4502	Rural town	-28.4764	-71.0666	4438	Urban town	-28.5614	-70.7778	5206	Regional city	-27.3742	-70.2958
1004	NA	-26.9351	-69.74	Chile	CHL	South America	0	0	1	5684	Rural town	-26.7825	-69.3165	5206	Regional city	-27.3742	-70.2958	0		0	0
1005	NA	-27.347	-70.3227	Chile	CHL	South America	0	0	1	5206	Regional city	-27.3742	-70.2958	0		0	0	0		0	0
1006	Pre-operating	-27.3301	-66.4752	Argentina	ARG	South America	0	0	1	5275	Rural town	-27.2896	-66.613	5012	Urban town	-27.6282	-66.31	4503	Regional city	-28.4764	-65.7712
1007	Pre-operating	-29.9487	-71.1949	Chile	CHL	South America	0	0	1	3635	Rural town	-29.9244	-71.148	3634	Regional city	-29.9244	-71.2571	0		0	0
1008	NA	-29.1346	-70.8593	Chile	CHL	South America	0	0	1	3962	Rural town	-29.3272	-71.3209	3633	Regional city	-29.9244	-71.3661	0		0	0
1009	Closed	-30.9028	-69.6663	Argentina	ARG	South America	0	0	0	2990	Rural town	-31.3804	-69.3965	2888	Regional city	-31.5522	-68.7046	0		0	0
1010	Pre-operating	-26.7235	-69.9008	Chile	CHL	South America	0	0	1	6028	Rural town	-26.3605	-70.0125	5206	Regional city	-27.3742	-70.2958	0		0	0
1011	Pre-operating	-29.5065	-70.9729	Chile	CHL	South America	0	0	1	3815	Rural town	-29.583	-71.2151	3634	Regional city	-29.9244	-71.2571	0		0	0
1012	Pre-operating	-32.611	-70.239	Chile	CHL	South America	0	0	1	2272	Rural town	-32.7585	-70.495	2220	Regional city	-32.8449	-70.6488	0		0	0
1013	Pre-operating	-25.6801	-65.8712	Argentina	ARG	South America	0	0	0	6414	Rural town	-25.8549	-65.8842	6227	Urban town	-26.1076	-65.9721	5688	Regional city	-26.7825	-65.2491
1014	Pre-operating	-34.5986	-68.5407	Argentina	ARG	South America	0	0	0	1351	Rural town	-34.5797	-68.5046	1352	Regional city	-34.5797	-68.2795	0		0	0
1015	Pre-operating	-22.89	-68.89	Chile	CHL	South America	0	0	1	9078	Regional city	-22.5043	-68.9066	0		0	0	0		0	0
1016	Pre-operating	-23.3616	-69.7852	Chile	CHL	South America	0	0	0	8398	Rural town	-23.2553	-70.0895	8018	Regional city	-23.6732	-70.4379	0		0	0
1017	Pre-operating	-28.868	-71.115	Chile	CHL	South America	0	0	1	4502	Rural town	-28.4764	-71.0666	4438	Urban town	-28.5614	-70.7778	5206	Regional city	-27.3742	-70.2958
1018	Pre-operating	-24.225	-67.4717	Argentina	ARG	South America	0	0	0	7473	Rural town	-24.4268	-66.6767	7097	Urban town	-24.9301	-65.6778	7218	Regional city	-24.7623	-65.4108
1019	Pre-operating	-25.489	-69.117	Chile	CHL	South America	0	0	1	6965	Rural town	-25.0981	-69.1284	8018	Regional city	-23.6732	-70.4379	0		0	0
1020	Pre-operating	-35.2409	-71.8581	Chile	CHL	South America	0	0	1	1115	Rural town	-35.2774	-71.811	1077	Regional city	-35.4522	-71.6814	0		0	0
1021	Pre-operating	-26.728	-70.0662	Chile	CHL	South America	0	0	1	6028	Rural town	-26.3605	-70.0125	5206	Regional city	-27.3742	-70.2958	0		0	0
1022	Pre-operating	-29.0745	-67.7339	Argentina	ARG	South America	0	0	1	4205	Rural town	-28.9015	-67.5624	4063	Urban town	-29.1568	-67.4493	3917	Regional city	-29.4124	-66.7935
1023	Pre-operating	-27.9251	-68.8254	Argentina	ARG	South America	0	0	1	4320	Rural town	-28.7314	-68.1433	4063	Urban town	-29.1568	-67.4493	3917	Regional city	-29.4124	-66.7935
1024	Pre-operating	-28.635	-71.04	Chile	CHL	South America	1	0	0	4502	Rural town	-28.4764	-71.0666	4438	Urban town	-28.5614	-70.7778	5206	Regional city	-27.3742	-70.2958
1025	NA	-24.2477	-65.8379	Argentina	ARG	South America	0	0	1	7673	Rural town	-24.1754	-65.4332	7674	Regional city	-24.1754	-65.3276	0		0	0
1026	Pre-operating	-31.065	-70.661	Chile	CHL	South America	0	0	1	3188	Rural town	-30.9513	-70.7376	3327	Regional city	-30.6085	-71.238	0		0	0
1027	Pre-operating	-22.4075	-66.272	Argentina	ARG	South America	0	0	0	8844	Rural town	-22.7545	-66.4667	8845	Urban town	-22.7545	-65.7323	8470	Regional city	-23.1718	-64.3867
1028	Pre-operating	-29.07	-67.68	Argentina	ARG	South America	0	0	1	4205	Rural town	-28.9015	-67.5624	4063	Urban town	-29.1568	-67.4493	3917	Regional city	-29.4124	-66.7935
1029	Pre-operating	-25.429	-67.184	Argentina	ARG	South America	0	0	0	6627	Rural town	-25.5183	-66.4067	6227	Urban town	-26.1076	-65.9721	5688	Regional city	-26.7825	-65.2491
1030	Pre-operating	-24.7057	-66.4302	Argentina	ARG	South America	0	0	1	7349	Rural town	-24.5945	-66.2028	7097	Urban town	-24.9301	-65.6778	7218	Regional city	-24.7623	-65.4108
1031	Pre-operating	-23.4054	-66.3199	Argentina	ARG	South America	0	0	0	8254	Rural town	-23.4224	-66.4612	8845	Urban town	-22.7545	-65.7323	8470	Regional city	-23.1718	-64.3867
1032	Pre-operating	-25.714	-66.761	Argentina	ARG	South America	0	0	0	6627	Rural town	-25.5183	-66.4067	6227	Urban town	-26.1076	-65.9721	5688	Regional city	-26.7825	-65.2491
1033	Pre-operating	-24.7837	-68.5108	Argentina	ARG	South America	0	0	0	7473	Rural town	-24.4268	-66.6767	7097	Urban town	-24.9301	-65.6778	7218	Regional city	-24.7623	-65.4108
1034	Pre-operating	-33.297	-69.267	Argentina	ARG	South America	0	0	1	1998	Rural town	-33.2774	-69.1929	1951	Urban town	-33.364	-69.1242	2128	Regional city	-33.0178	-68.8429
1035	Pre-operating	-22.975	-66.154	Argentina	ARG	South America	0	0	1	8844	Rural town	-22.7545	-66.4667	8845	Urban town	-22.7545	-65.7323	8470	Regional city	-23.1718	-64.3867
1036	Pre-operating	-24.845	-69.7621	Chile	CHL	South America	0	0	1	6964	Rural town	-25.0981	-69.5528	8018	Regional city	-23.6732	-70.4379	0		0	0
1037	Pre-operating	-31.49	-69.7344	Argentina	ARG	South America	0	0	1	2824	Rural town	-31.6382	-69.5158	2888	Regional city	-31.5522	-68.7046	0		0	0
1038	Pre-operating	-31.3677	-69.2985	Argentina	ARG	South America	0	0	0	2990	Rural town	-31.3804	-69.3965	2888	Regional city	-31.5522	-68.7046	0		0	0
1039	Pre-operating	-26.839	-69.951	Chile	CHL	South America	0	0	1	6028	Rural town	-26.3605	-70.0125	5206	Regional city	-27.3742	-70.2958	0		0	0
1040	Pre-operating	-27.592	-70.5806	Chile	CHL	South America	0	0	1	5136	Rural town	-27.4589	-70.3292	5206	Regional city	-27.3742	-70.2958	0		0	0
1041	Pre-operating	-30.663	-69.54	Argentina	ARG	South America	0	0	0	3403	Rural town	-30.4373	-69.3006	3482	Urban town	-30.2662	-68.7882	2943	Regional city	-31.4663	-68.5552
1042	Pre-operating	-30.862	-69.695	Argentina	ARG	South America	0	0	1	3403	Rural town	-30.4373	-69.3006	3482	Urban town	-30.2662	-68.7882	2943	Regional city	-31.4663	-68.5552
1043	Pre-operating	-27	-67.5	Argentina	ARG	South America	0	0	1	5274	Rural town	-27.2896	-67.6864	5010	Urban town	-27.6282	-67.0628	4503	Regional city	-28.4764	-65.7712
1044	Pre-operating	-29.5097	-70.9458	Chile	CHL	South America	0	0	1	3815	Rural town	-29.583	-71.2151	3634	Regional city	-29.9244	-71.2571	0		0	0
1045	Pre-operating	-29.1354	-67.6205	Argentina	ARG	South America	0	0	0	4063	Urban town	-29.1568	-67.4493	3917	Regional city	-29.4124	-66.7935	0		0	0
1046	Pre-operating	-29.1301	-69.8666	Argentina	ARG	South America	1	0	1	4013	Rural town	-29.242	-69.8726	3482	Urban town	-30.2662	-68.7882	2943	Regional city	-31.4663	-68.5552
1047	NA	-23.25	-66.25	Argentina	ARG	South America	0	0	1	8254	Rural town	-23.4224	-66.4612	8845	Urban town	-22.7545	-65.7323	8470	Regional city	-23.1718	-64.3867
1048	Pre-operating	-25.1322	-65.0929	Argentina	ARG	South America	0	0	1	6819	Rural town	-25.2661	-64.9403	6764	Urban town	-25.3501	-64.6496	7218	Regional city	-24.7623	-65.4108
1049	Pre-operating	-30.277	-69.711	Argentina	ARG	South America	0	0	1	3403	Rural town	-30.4373	-69.3006	3482	Urban town	-30.2662	-68.7882	2943	Regional city	-31.4663	-68.5552
1050	Pre-operating	-37.4505	-70.4326	Argentina	ARG	South America	0	0	0	713	Urban town	-37.3844	-70.2715	399	Regional city	-38.9794	-68.0893	0		0	0
1051	Pre-operating	-30.6722	-69.5376	Argentina	ARG	South America	0	0	0	3403	Rural town	-30.4373	-69.3006	3482	Urban town	-30.2662	-68.7882	2943	Regional city	-31.4663	-68.5552
1052	Pre-operating	-27.4855	-70.8037	Chile	CHL	South America	0	0	1	5272	Rural town	-27.2896	-70.4771	5206	Regional city	-27.3742	-70.2958	0		0	0
1053	Pre-operating	-27.254	-70.899	Chile	CHL	South America	0	0	1	5404	Rural town	-27.1205	-70.8397	5206	Regional city	-27.3742	-70.2958	0		0	0
1054	Pre-operating	-33.2562	-70.495	Chile	CHL	South America	0	0	1	2042	Rural town	-33.1908	-70.5988	2041	Regional city	-33.1908	-70.7102	0		0	0
1055	Pre-operating	-27.936	-70.318	Chile	CHL	South America	0	0	1	4905	Rural town	-27.7976	-70.1416	5206	Regional city	-27.3742	-70.2958	0		0	0
1056	Pre-operating	-31.6459	-70.6751	Chile	CHL	South America	0	0	1	2728	Rural town	-31.8102	-70.8101	2823	Urban town	-31.6382	-71.1693	2368	Regional city	-32.5858	-70.743
1057	Pre-operating	-33.1231	-66.1297	Argentina	ARG	South America	0	0	1	2093	Rural town	-33.1043	-66.1012	2003	Regional city	-33.2774	-66.2941	0		0	0
1058	Pre-operating	-26.39	-69.67	Chile	CHL	South America	0	0	1	6098	Rural town	-26.2762	-69.6607	5206	Regional city	-27.3742	-70.2958	0		0	0
1059	Pre-operating	-24.299	-67.677	Argentina	ARG	South America	0	0	1	7473	Rural town	-24.4268	-66.6767	7097	Urban town	-24.9301	-65.6778	7218	Regional city	-24.7623	-65.4108
1060	Pre-operating	-23.6579	-70.3806	Chile	CHL	South America	0	0	1	8018	Regional city	-23.6732	-70.4379	0		0	0	0		0	0
1061	Pre-operating	-27.4604	-70.195	Chile	CHL	South America	0	0	1	5137	Rural town	-27.4589	-70.2218	5206	Regional city	-27.3742	-70.2958	0		0	0
1062	Pre-operating	-24.4422	-65.4015	Argentina	ARG	South America	0	0	0	7544	Rural town	-24.343	-65.381	7545	Urban town	-24.343	-65.2753	7674	Regional city	-24.1754	-65.3276
1063	Pre-operating	-31.4994	-66.323	Argentina	ARG	South America	0	0	0	2892	Rural town	-31.5522	-66.2808	2993	Urban town	-31.3804	-66.6453	2890	Regional city	-31.5522	-68.4843
1064	Pre-operating	-27.3403	-70.3258	Chile	CHL	South America	0	0	1	5206	Regional city	-27.3742	-70.2958	0		0	0	0		0	0
1065	Pre-operating	-27.999	-70.5051	Chile	CHL	South America	0	0	1	4905	Rural town	-27.7976	-70.1416	5206	Regional city	-27.3742	-70.2958	0		0	0
1066	Pre-operating	-22.8151	-67.1525	Argentina	ARG	South America	0	0	0	8844	Rural town	-22.7545	-66.4667	8845	Urban town	-22.7545	-65.7323	8470	Regional city	-23.1718	-64.3867
1067	Pre-operating	-25.677	-69.4783	Chile	CHL	South America	0	0	1	6964	Rural town	-25.0981	-69.5528	8018	Regional city	-23.6732	-70.4379	0		0	0
1068	Pre-operating	-27.2144	-70.1424	Chile	CHL	South America	0	0	1	5206	Regional city	-27.3742	-70.2958	0		0	0	0		0	0
1069	Pre-operating	-35.2976	-71.7956	Chile	CHL	South America	0	0	1	1115	Rural town	-35.2774	-71.811	1077	Regional city	-35.4522	-71.6814	0		0	0
1070	Pre-operating	-22.66	-66.526	Argentina	ARG	South America	0	0	1	8844	Rural town	-22.7545	-66.4667	8845	Urban town	-22.7545	-65.7323	8470	Regional city	-23.1718	-64.3867
1071	Pre-operating	-24.3715	-67.6788	Argentina	ARG	South America	0	0	0	7473	Rural town	-24.4268	-66.6767	7097	Urban town	-24.9301	-65.6778	7218	Regional city	-24.7623	-65.4108
1072	Pre-operating	-26.603	-67.4071	Argentina	ARG	South America	0	0	0	5274	Rural town	-27.2896	-67.6864	5010	Urban town	-27.6282	-67.0628	4503	Regional city	-28.4764	-65.7712
1073	Pre-operating	-25.3589	-67.4804	Argentina	ARG	South America	0	0	1	6627	Rural town	-25.5183	-66.4067	6227	Urban town	-26.1076	-65.9721	5688	Regional city	-26.7825	-65.2491
1074	Pre-operating	-21.7494	-68.9135	Chile	CHL	South America	0	0	1	9307	Rural town	-22.2543	-68.9346	9078	Regional city	-22.5043	-68.9066	0		0	0
1075	Pre-operating	-31.384	-67.336	Argentina	ARG	South America	0	0	1	3189	Rural town	-30.9513	-67.3357	2993	Urban town	-31.3804	-66.6453	2890	Regional city	-31.5522	-68.4843
1076	Pre-operating	-26.833	-69.555	Chile	CHL	South America	0	0	1	5684	Rural town	-26.7825	-69.3165	5206	Regional city	-27.3742	-70.2958	0		0	0
1077	Pre-operating	-27.3749	-69.6248	Chile	CHL	South America	0	0	1	5137	Rural town	-27.4589	-70.2218	5206	Regional city	-27.3742	-70.2958	0		0	0
1078	Pre-operating	-27.19	-70.45	Chile	CHL	South America	0	0	1	5272	Rural town	-27.2896	-70.4771	5206	Regional city	-27.3742	-70.2958	0		0	0
1079	Pre-operating	-28.396	-70.872	Chile	CHL	South America	0	0	1	4438	Urban town	-28.5614	-70.7778	5206	Regional city	-27.3742	-70.2958	0		0	0
1080	Pre-operating	-27.289	-66.603	Argentina	ARG	South America	0	0	1	5275	Rural town	-27.2896	-66.613	5012	Urban town	-27.6282	-66.31	4503	Regional city	-28.4764	-65.7712
1081	Pre-operating	-31.0823	-70.2902	Argentina	ARG	South America	0	0	1	2990	Rural town	-31.3804	-69.3965	2888	Regional city	-31.5522	-68.7046	0		0	0
1082	Pre-operating	-26.96	-70.13	Chile	CHL	South America	0	0	1	5273	Rural town	-27.2896	-70.3698	5206	Regional city	-27.3742	-70.2958	0		0	0
1083	Pre-operating	-28.6	-70.7	Chile	CHL	South America	0	0	1	4438	Urban town	-28.5614	-70.7778	5206	Regional city	-27.3742	-70.2958	0		0	0
1084	Closed	-28.37	-70.98	Chile	CHL	South America	0	0	1	4502	Rural town	-28.4764	-71.0666	4438	Urban town	-28.5614	-70.7778	5206	Regional city	-27.3742	-70.2958
1085	Pre-operating	-35.7629	-71.1955	Chile	CHL	South America	0	0	1	1023	Rural town	-35.7146	-71.3739	995	Regional city	-35.8898	-71.5858	0		0	0
1086	Pre-operating	-24.45	-67.451	Argentina	ARG	South America	0	0	1	7473	Rural town	-24.4268	-66.6767	7097	Urban town	-24.9301	-65.6778	7218	Regional city	-24.7623	-65.4108
1087	Pre-operating	-31.228	-70.2995	Argentina	ARG	South America	0	0	1	2940	Rural town	-31.4663	-69.4361	2888	Regional city	-31.5522	-68.7046	0		0	0
1088	Pre-operating	-24.5552	-67.7669	Argentina	ARG	South America	0	0	1	7473	Rural town	-24.4268	-66.6767	7097	Urban town	-24.9301	-65.6778	7218	Regional city	-24.7623	-65.4108
1089	Pre-operating	-34.056	-71.005	Chile	CHL	South America	0	0	0	1581	Rural town	-34.0579	-71.155	1544	Regional city	-34.1448	-70.7517	0		0	0
1090	Pre-operating	-33.0799	-71.513	Chile	CHL	South America	0	0	1	2122	Regional city	-33.0178	-71.5139	0		0	0	0		0	0
1091	Pre-operating	-31.3423	-70.8601	Chile	CHL	South America	0	0	1	3122	Rural town	-31.1228	-71.1465	2823	Urban town	-31.6382	-71.1693	2368	Regional city	-32.5858	-70.743
1092	Pre-operating	-25.7118	-68.9681	Chile	CHL	South America	0	0	1	6965	Rural town	-25.0981	-69.1284	8018	Regional city	-23.6732	-70.4379	0		0	0
1093	Pre-operating	-31.939	-70.661	Chile	CHL	South America	0	0	1	2666	Rural town	-31.8962	-70.6304	2823	Urban town	-31.6382	-71.1693	2368	Regional city	-32.5858	-70.743
1094	Pre-operating	-36.8073	-71.5979	Chile	CHL	South America	0	0	1	829	Rural town	-36.8557	-71.6844	883	Regional city	-36.5918	-72.1025	0		0	0
1095	Pre-operating	-31.98	-68.53	Argentina	ARG	South America	0	0	0	2621	Urban town	-31.9823	-68.4617	2890	Regional city	-31.5522	-68.4843	0		0	0
1096	Pre-operating	-25.6275	-67.8371	Argentina	ARG	South America	0	0	1	6627	Rural town	-25.5183	-66.4067	6227	Urban town	-26.1076	-65.9721	5688	Regional city	-26.7825	-65.2491
1097	Pre-operating	-35.3959	-71.6791	Chile	CHL	South America	0	0	1	1094	Rural town	-35.3648	-71.6329	1077	Regional city	-35.4522	-71.6814	0		0	0
1098	Closed	-23.8408	-67.4911	Chile	CHL	South America	0	0	1	8467	Rural town	-23.1718	-67.9603	9078	Regional city	-22.5043	-68.9066	0		0	0
1099	Pre-operating	-29.2034	-71.3109	Chile	CHL	South America	0	0	1	3962	Rural town	-29.3272	-71.3209	3633	Regional city	-29.9244	-71.3661	0		0	0
1100	Pre-operating	-24.519	-67.732	Argentina	ARG	South America	0	0	0	7473	Rural town	-24.4268	-66.6767	7097	Urban town	-24.9301	-65.6778	7218	Regional city	-24.7623	-65.4108
1101	Pre-operating	-27.392	-70.354	Chile	CHL	South America	0	0	1	5205	Rural town	-27.3742	-70.4032	5206	Regional city	-27.3742	-70.2958	0		0	0
1102	Pre-operating	-29.745	-71.117	Chile	CHL	South America	0	0	1	3676	Rural town	-29.839	-71.2191	3634	Regional city	-29.9244	-71.2571	0		0	0
1103	Pre-operating	-30.0406	-71.292	Chile	CHL	South America	0	0	1	3587	Rural town	-30.0098	-71.2951	3634	Regional city	-29.9244	-71.2571	0		0	0
1104	Pre-operating	-29.257	-71.269	Chile	CHL	South America	0	0	1	3962	Rural town	-29.3272	-71.3209	3633	Regional city	-29.9244	-71.3661	0		0	0
1105	Pre-operating	-29.67	-71.253	Chile	CHL	South America	0	0	1	3815	Rural town	-29.583	-71.2151	3634	Regional city	-29.9244	-71.2571	0		0	0
1106	Pre-operating	-31.677	-70.82	Chile	CHL	South America	0	0	0	2728	Rural town	-31.8102	-70.8101	2823	Urban town	-31.6382	-71.1693	2368	Regional city	-32.5858	-70.743
1107	Pre-operating	-26.315	-68.61	Chile	CHL	South America	0	0	1	5685	Rural town	-26.7825	-69.2094	5206	Regional city	-27.3742	-70.2958	0		0	0
1108	Pre-operating	-26.266	-69.23	Chile	CHL	South America	0	0	1	6099	Rural town	-26.2762	-69.5539	5206	Regional city	-27.3742	-70.2958	0		0	0
1109	Operating	-25.3132	-66.8767	Argentina	ARG	South America	0	0	1	6627	Rural town	-25.5183	-66.4067	6227	Urban town	-26.1076	-65.9721	5688	Regional city	-26.7825	-65.2491
1110	Pre-operating	-26.34	-68.741	Chile	CHL	South America	0	0	1	5685	Rural town	-26.7825	-69.2094	5206	Regional city	-27.3742	-70.2958	0		0	0
1111	Pre-operating	-24.77	-68.399	Argentina	ARG	South America	0	0	1	7473	Rural town	-24.4268	-66.6767	7097	Urban town	-24.9301	-65.6778	7218	Regional city	-24.7623	-65.4108
1112	Pre-operating	-37.0911	-73.1714	Chile	CHL	South America	0	1	0	779	Urban town	-37.1199	-73.218	794	Regional city	-37.0318	-73.1649	0		0	0
1113	Pre-operating	-27.6873	-70.5262	Chile	CHL	South America	0	0	0	5136	Rural town	-27.4589	-70.3292	5206	Regional city	-27.3742	-70.2958	0		0	0
1114	Pre-operating	-26.3323	-68.7946	Chile	CHL	South America	0	0	0	5685	Rural town	-26.7825	-69.2094	5206	Regional city	-27.3742	-70.2958	0		0	0
1115	Pre-operating	-35.377	-71.872	Chile	CHL	South America	0	0	1	1076	Rural town	-35.4522	-71.908	1077	Regional city	-35.4522	-71.6814	0		0	0
1116	Pre-operating	-29.3989	-67.5402	Argentina	ARG	South America	0	0	0	3966	Urban town	-29.3272	-67.5191	3917	Regional city	-29.4124	-66.7935	0		0	0
1117	Pre-operating	-29.52	-71.24	Chile	CHL	South America	0	0	1	3815	Rural town	-29.583	-71.2151	3634	Regional city	-29.9244	-71.2571	0		0	0
1118	Pre-operating	-27.854	-69.408	Chile	CHL	South America	0	0	0	4905	Rural town	-27.7976	-70.1416	5206	Regional city	-27.3742	-70.2958	0		0	0
1119	Pre-operating	-27.669	-70.19	Chile	CHL	South America	0	0	1	4905	Rural town	-27.7976	-70.1416	5206	Regional city	-27.3742	-70.2958	0		0	0
1120	Pre-operating	-20.925	-68.97	Chile	CHL	South America	0	0	1	10287	Rural town	-21.0068	-68.6711	9078	Regional city	-22.5043	-68.9066	0		0	0
1121	Operating	-28.99	-70.882	Chile	CHL	South America	0	0	1	4438	Urban town	-28.5614	-70.7778	5206	Regional city	-27.3742	-70.2958	0		0	0
1122	Pre-operating	-27.673	-70.164	Chile	CHL	South America	0	0	1	4905	Rural town	-27.7976	-70.1416	5206	Regional city	-27.3742	-70.2958	0		0	0
1123	Pre-operating	-24.7823	-67.746	Argentina	ARG	South America	0	0	1	7473	Rural town	-24.4268	-66.6767	7097	Urban town	-24.9301	-65.6778	7218	Regional city	-24.7623	-65.4108
1124	Pre-operating	-25.0861	-68.2596	Argentina	ARG	South America	0	0	1	7473	Rural town	-24.4268	-66.6767	7097	Urban town	-24.9301	-65.6778	7218	Regional city	-24.7623	-65.4108
1125	Pre-operating	-25.982	-70.4433	Chile	CHL	South America	0	0	1	6028	Rural town	-26.3605	-70.0125	5206	Regional city	-27.3742	-70.2958	0		0	0
1126	Pre-operating	-25.9882	-70.4402	Chile	CHL	South America	0	0	1	6028	Rural town	-26.3605	-70.0125	5206	Regional city	-27.3742	-70.2958	0		0	0
1127	Operating	-26.3138	-70.6013	Chile	CHL	South America	0	0	1	5905	Rural town	-26.5292	-70.7175	5206	Regional city	-27.3742	-70.2958	0		0	0
1128	Pre-operating	-25.095	-68.157	Argentina	ARG	South America	0	0	1	7473	Rural town	-24.4268	-66.6767	7097	Urban town	-24.9301	-65.6778	7218	Regional city	-24.7623	-65.4108
1129	Pre-operating	-24.4832	-67.0204	Argentina	ARG	South America	0	0	1	7473	Rural town	-24.4268	-66.6767	7097	Urban town	-24.9301	-65.6778	7218	Regional city	-24.7623	-65.4108
1130	Pre-operating	-26.7122	-70.3049	Chile	CHL	South America	0	0	1	5841	Rural town	-26.6136	-70.7499	5206	Regional city	-27.3742	-70.2958	0		0	0
1131	Pre-operating	-24.8879	-66.3225	Argentina	ARG	South America	0	0	1	7029	Rural town	-25.0141	-66.1298	7097	Urban town	-24.9301	-65.6778	7218	Regional city	-24.7623	-65.4108
1132	Pre-operating	-27.674	-70.179	Chile	CHL	South America	0	0	1	4905	Rural town	-27.7976	-70.1416	5206	Regional city	-27.3742	-70.2958	0		0	0
1133	Pre-operating	-30.855	-70.318	Chile	CHL	South America	0	0	1	3188	Rural town	-30.9513	-70.7376	3327	Regional city	-30.6085	-71.238	0		0	0
1134	Pre-operating	-31.371	-70.692	Chile	CHL	South America	0	0	1	3188	Rural town	-30.9513	-70.7376	3327	Regional city	-30.6085	-71.238	0		0	0
1135	Pre-operating	-27.818	-69.126	Chile	CHL	South America	0	0	1	4905	Rural town	-27.7976	-70.1416	5206	Regional city	-27.3742	-70.2958	0		0	0
1136	Pre-operating	-28.038	-70.139	Chile	CHL	South America	0	0	1	4905	Rural town	-27.7976	-70.1416	5206	Regional city	-27.3742	-70.2958	0		0	0
1137	Pre-operating	-27.7973	-69.9356	Chile	CHL	South America	0	0	0	4905	Rural town	-27.7976	-70.1416	5206	Regional city	-27.3742	-70.2958	0		0	0
1138	Pre-operating	-29.13	-69.88	Chile	CHL	South America	0	0	1	4438	Urban town	-28.5614	-70.7778	5206	Regional city	-27.3742	-70.2958	0		0	0
1139	Pre-operating	-30.9873	-71.0959	Chile	CHL	South America	0	0	1	3229	Rural town	-30.8655	-71.0272	3327	Regional city	-30.6085	-71.238	0		0	0
1140	Pre-operating	-29.144	-68.815	Argentina	ARG	South America	0	0	1	3868	Rural town	-29.4977	-68.5682	3482	Urban town	-30.2662	-68.7882	2943	Regional city	-31.4663	-68.5552
1141	Pre-operating	-30.24	-71.09	Chile	CHL	South America	0	0	1	3480	Rural town	-30.2662	-71.0826	3327	Regional city	-30.6085	-71.238	0		0	0
1142	Pre-operating	-29.741	-71.056	Chile	CHL	South America	0	0	1	3676	Rural town	-29.839	-71.2191	3634	Regional city	-29.9244	-71.2571	0		0	0
1143	Pre-operating	-22.7197	-66.0301	Argentina	ARG	South America	0	0	1	8845	Urban town	-22.7545	-65.7323	8470	Regional city	-23.1718	-64.3867	0		0	0
1144	Pre-operating	-35.217	-72.348	Chile	CHL	South America	0	0	1	1133	Rural town	-35.1901	-72.3282	1091	Urban town	-35.3648	-72.4256	1077	Regional city	-35.4522	-71.6814
1145	Pre-operating	-26.2641	-69.0163	Chile	CHL	South America	0	0	1	6099	Rural town	-26.2762	-69.5539	5206	Regional city	-27.3742	-70.2958	0		0	0
1146	Pre-operating	-26.612	-68.797	Chile	CHL	South America	0	0	1	5685	Rural town	-26.7825	-69.2094	5206	Regional city	-27.3742	-70.2958	0		0	0
1147	Pre-operating	-26.2035	-68.6688	Chile	CHL	South America	0	0	1	5685	Rural town	-26.7825	-69.2094	5206	Regional city	-27.3742	-70.2958	0		0	0
1148	Pre-operating	-26.1398	-68.9229	Chile	CHL	South America	0	0	0	6099	Rural town	-26.2762	-69.5539	5206	Regional city	-27.3742	-70.2958	0		0	0
1149	Pre-operating	-27.921	-69.219	Chile	CHL	South America	0	0	0	4905	Rural town	-27.7976	-70.1416	5206	Regional city	-27.3742	-70.2958	0		0	0
1150	Pre-operating	-27.6854	-68.2922	Argentina	ARG	South America	0	0	1	4955	Rural town	-27.7129	-67.633	4748	Urban town	-28.052	-67.5491	3917	Regional city	-29.4124	-66.7935
1151	Pre-operating	-27.556	-69.574	Chile	CHL	South America	0	0	1	4905	Rural town	-27.7976	-70.1416	5206	Regional city	-27.3742	-70.2958	0		0	0
1152	Pre-operating	-27.35	-69.868	Chile	CHL	South America	0	0	1	5137	Rural town	-27.4589	-70.2218	5206	Regional city	-27.3742	-70.2958	0		0	0
1153	Pre-operating	-27.416	-69.934	Chile	CHL	South America	0	0	1	5137	Rural town	-27.4589	-70.2218	5206	Regional city	-27.3742	-70.2958	0		0	0
1154	Pre-operating	-27.042	-69.836	Chile	CHL	South America	0	0	1	5206	Regional city	-27.3742	-70.2958	0		0	0	0		0	0
1155	Pre-operating	-36.621	-69.831	Argentina	ARG	South America	0	0	1	830	Rural town	-36.8557	-69.9656	713	Urban town	-37.3844	-70.2715	399	Regional city	-38.9794	-68.0893
1156	Pre-operating	-26.8351	-68.749	Chile	CHL	South America	0	0	0	5685	Rural town	-26.7825	-69.2094	5206	Regional city	-27.3742	-70.2958	0		0	0
1157	Pre-operating	-23.984	-69.5	Chile	CHL	South America	0	0	1	7727	Rural town	-24.0917	-69.8403	8018	Regional city	-23.6732	-70.4379	0		0	0
1158	Pre-operating	-24.401	-68.154	Argentina	ARG	South America	0	0	1	7473	Rural town	-24.4268	-66.6767	7097	Urban town	-24.9301	-65.6778	7218	Regional city	-24.7623	-65.4108
1159	Pre-operating	-24.2773	-66.6485	Argentina	ARG	South America	0	0	1	7473	Rural town	-24.4268	-66.6767	7097	Urban town	-24.9301	-65.6778	7218	Regional city	-24.7623	-65.4108
1160	Pre-operating	-36.369	-69.824	Argentina	ARG	South America	0	0	1	830	Rural town	-36.8557	-69.9656	713	Urban town	-37.3844	-70.2715	399	Regional city	-38.9794	-68.0893
1161	Pre-operating	-27.3308	-66.8328	Argentina	ARG	South America	0	0	1	5275	Rural town	-27.2896	-66.613	5012	Urban town	-27.6282	-66.31	4503	Regional city	-28.4764	-65.7712
1162	Pre-operating	-32.55	-65.8	Argentina	ARG	South America	0	0	0	2436	Rural town	-32.4132	-65.6717	2514	Urban town	-32.2408	-65.8152	2003	Regional city	-33.2774	-66.2941
1163	Pre-operating	-28.0052	-69.4895	Chile	CHL	South America	0	0	0	4905	Rural town	-27.7976	-70.1416	5206	Regional city	-27.3742	-70.2958	0		0	0
1164	Pre-operating	-29.4647	-63.8	Argentina	ARG	South America	0	0	1	3870	Urban town	-29.4977	-63.6751	4908	Regional city	-27.7976	-64.2211	0		0	0
1165	Closed	-30.461	-71.22	Chile	CHL	South America	0	0	1	3371	Rural town	-30.5229	-71.1989	3327	Regional city	-30.6085	-71.238	0		0	0
1166	Pre-operating	-28.3946	-70.6332	Chile	CHL	South America	0	0	1	4438	Urban town	-28.5614	-70.7778	5206	Regional city	-27.3742	-70.2958	0		0	0
1167	Pre-operating	-28.901	-70.528	Chile	CHL	South America	0	0	1	4438	Urban town	-28.5614	-70.7778	5206	Regional city	-27.3742	-70.2958	0		0	0
1168	Pre-operating	-27.052	-70.538	Chile	CHL	South America	0	0	1	5272	Rural town	-27.2896	-70.4771	5206	Regional city	-27.3742	-70.2958	0		0	0
1169	Pre-operating	-27.2838	-70.583	Chile	CHL	South America	0	0	0	5272	Rural town	-27.2896	-70.4771	5206	Regional city	-27.3742	-70.2958	0		0	0
1170	Pre-operating	-29.3992	-63.7119	Argentina	ARG	South America	0	0	0	3870	Urban town	-29.4977	-63.6751	4908	Regional city	-27.7976	-64.2211	0		0	0
1171	Pre-operating	-32.6994	-71.198	Chile	CHL	South America	0	0	0	2321	Rural town	-32.6721	-71.2296	2216	Regional city	-32.8449	-71.2046	0		0	0
1172	Pre-operating	-26.829	-69.0522	Chile	CHL	South America	0	0	1	5685	Rural town	-26.7825	-69.2094	5206	Regional city	-27.3742	-70.2958	0		0	0
1173	Pre-operating	-26.3397	-69.9044	Chile	CHL	South America	0	0	1	6028	Rural town	-26.3605	-70.0125	5206	Regional city	-27.3742	-70.2958	0		0	0
1174	Pre-operating	-27.67	-69.25	Chile	CHL	South America	0	0	1	4905	Rural town	-27.7976	-70.1416	5206	Regional city	-27.3742	-70.2958	0		0	0
1175	Pre-operating	-24.7465	-68.1587	Argentina	ARG	South America	0	0	1	7473	Rural town	-24.4268	-66.6767	7097	Urban town	-24.9301	-65.6778	7218	Regional city	-24.7623	-65.4108
1176	Pre-operating	-24.1853	-67.3961	Argentina	ARG	South America	0	0	1	7473	Rural town	-24.4268	-66.6767	7097	Urban town	-24.9301	-65.6778	7218	Regional city	-24.7623	-65.4108
1177	Pre-operating	-29.9819	-71.1722	Chile	CHL	South America	0	0	1	3588	Rural town	-30.0098	-71.1861	3634	Regional city	-29.9244	-71.2571	0		0	0
1178	Pre-operating	-27.36	-69.93	Chile	CHL	South America	0	0	1	5137	Rural town	-27.4589	-70.2218	5206	Regional city	-27.3742	-70.2958	0		0	0
1179	Pre-operating	-29.9051	-70.9922	Chile	CHL	South America	0	0	1	3636	Rural town	-29.9244	-70.93	3634	Regional city	-29.9244	-71.2571	0		0	0
1180	Pre-operating	-24.1385	-66.6051	Argentina	ARG	South America	0	0	1	7671	Rural town	-24.1754	-66.3837	7674	Regional city	-24.1754	-65.3276	0		0	0
1181	Pre-operating	-30.89	-71.6666	Chile	CHL	South America	0	0	0	3325	Rural town	-30.6085	-71.457	3327	Regional city	-30.6085	-71.238	0		0	0
1182	Pre-operating	-29.32	-70.62	Chile	CHL	South America	0	0	1	3815	Rural town	-29.583	-71.2151	3634	Regional city	-29.9244	-71.2571	0		0	0
1183	Pre-operating	-32.92	-70.133	Chile	CHL	South America	0	0	1	2173	Rural town	-32.9313	-70.3581	2220	Regional city	-32.8449	-70.6488	0		0	0
1184	Pre-operating	-29.501	-71.064	Chile	CHL	South America	0	0	1	3815	Rural town	-29.583	-71.2151	3634	Regional city	-29.9244	-71.2571	0		0	0
1185	Pre-operating	-27.6913	-69.3406	Chile	CHL	South America	0	0	1	4905	Rural town	-27.7976	-70.1416	5206	Regional city	-27.3742	-70.2958	0		0	0
1186	Pre-operating	-22.914	-66.776	Argentina	ARG	South America	0	0	0	8844	Rural town	-22.7545	-66.4667	8845	Urban town	-22.7545	-65.7323	8470	Regional city	-23.1718	-64.3867
1187	Pre-operating	-22.9	-66.94	Argentina	ARG	South America	0	0	0	8844	Rural town	-22.7545	-66.4667	8845	Urban town	-22.7545	-65.7323	8470	Regional city	-23.1718	-64.3867
1188	Pre-operating	-24.359	-65.904	Argentina	ARG	South America	0	0	1	7349	Rural town	-24.5945	-66.2028	7097	Urban town	-24.9301	-65.6778	7218	Regional city	-24.7623	-65.4108
1189	Pre-operating	-27.7138	-70.0396	Chile	CHL	South America	0	0	1	4905	Rural town	-27.7976	-70.1416	5206	Regional city	-27.3742	-70.2958	0		0	0
1190	Pre-operating	-31.471	-71.095	Chile	CHL	South America	0	0	1	2823	Urban town	-31.6382	-71.1693	2368	Regional city	-32.5858	-70.743	0		0	0
1191	Pre-operating	-28.18	-69.29	Argentina	ARG	South America	0	0	1	4320	Rural town	-28.7314	-68.1433	4063	Urban town	-29.1568	-67.4493	3917	Regional city	-29.4124	-66.7935
1192	Pre-operating	-31.698	-71.102	Chile	CHL	South America	0	0	1	2823	Urban town	-31.6382	-71.1693	2368	Regional city	-32.5858	-70.743	0		0	0
1193	Pre-operating	-31.184	-71.351	Chile	CHL	South America	0	0	1	3122	Rural town	-31.1228	-71.1465	2823	Urban town	-31.6382	-71.1693	2368	Regional city	-32.5858	-70.743
1194	Pre-operating	-27.929	-70.992	Chile	CHL	South America	0	0	1	4502	Rural town	-28.4764	-71.0666	4438	Urban town	-28.5614	-70.7778	5206	Regional city	-27.3742	-70.2958
1195	Pre-operating	-27.789	-70.717	Chile	CHL	South America	0	0	1	5136	Rural town	-27.4589	-70.3292	5206	Regional city	-27.3742	-70.2958	0		0	0
1196	Pre-operating	-36.9393	-69.699	Argentina	ARG	South America	0	0	0	796	Rural town	-37.0318	-69.8372	713	Urban town	-37.3844	-70.2715	399	Regional city	-38.9794	-68.0893
1197	Pre-operating	-26.442	-70.034	Chile	CHL	South America	0	0	1	6028	Rural town	-26.3605	-70.0125	5206	Regional city	-27.3742	-70.2958	0		0	0
1198	Pre-operating	-27.76	-70	Chile	CHL	South America	0	0	1	4905	Rural town	-27.7976	-70.1416	5206	Regional city	-27.3742	-70.2958	0		0	0
1199	Pre-operating	-27.6127	-70.4664	Chile	CHL	South America	0	0	0	5136	Rural town	-27.4589	-70.3292	5206	Regional city	-27.3742	-70.2958	0		0	0
1200	Pre-operating	-28.909	-70.974	Chile	CHL	South America	0	0	1	4438	Urban town	-28.5614	-70.7778	5206	Regional city	-27.3742	-70.2958	0		0	0
1201	Pre-operating	-31.587	-71.563	Chile	CHL	South America	0	0	1	2822	Rural town	-31.6382	-71.5	2823	Urban town	-31.6382	-71.1693	2368	Regional city	-32.5858	-70.743
1202	Pre-operating	-34.705	-71.184	Chile	CHL	South America	0	0	1	1276	Rural town	-34.7539	-71.1868	1311	Urban town	-34.6668	-71.3653	1186	Regional city	-35.0155	-71.2153
1203	Pre-operating	-29.363	-70.387	Chile	CHL	South America	0	0	1	3591	Rural town	-30.0098	-70.5316	3634	Regional city	-29.9244	-71.2571	0		0	0
1204	Pre-operating	-29.55	-69.23	Argentina	ARG	South America	0	0	1	3868	Rural town	-29.4977	-68.5682	3482	Urban town	-30.2662	-68.7882	2943	Regional city	-31.4663	-68.5552
1205	Pre-operating	-31.473	-71.3616	Chile	CHL	South America	0	0	1	2989	Rural town	-31.3804	-71.4875	2823	Urban town	-31.6382	-71.1693	2368	Regional city	-32.5858	-70.743
1206	Pre-operating	-31.5309	-71.327	Chile	CHL	South America	0	0	1	2823	Urban town	-31.6382	-71.1693	2368	Regional city	-32.5858	-70.743	0		0	0
1207	Pre-operating	-31.5055	-71.3428	Chile	CHL	South America	0	0	1	2989	Rural town	-31.3804	-71.4875	2823	Urban town	-31.6382	-71.1693	2368	Regional city	-32.5858	-70.743
1208	Pre-operating	-28.358	-69.417	Argentina	ARG	South America	0	0	1	4013	Rural town	-29.242	-69.8726	3482	Urban town	-30.2662	-68.7882	2943	Regional city	-31.4663	-68.5552
1209	Pre-operating	-31.238	-71	Chile	CHL	South America	0	0	1	3122	Rural town	-31.1228	-71.1465	2823	Urban town	-31.6382	-71.1693	2368	Regional city	-32.5858	-70.743
1210	Pre-operating	-27.72	-67.21	Argentina	ARG	South America	0	0	1	4956	Rural town	-27.7129	-67.0951	5010	Urban town	-27.6282	-67.0628	4503	Regional city	-28.4764	-65.7712
1211	Pre-operating	-28.9922	-68.7949	Argentina	ARG	South America	0	0	1	4161	Rural town	-28.9866	-68.2473	4063	Urban town	-29.1568	-67.4493	3917	Regional city	-29.4124	-66.7935
1212	Pre-operating	-30.7144	-71.0903	Chile	CHL	South America	0	0	1	3267	Rural town	-30.7798	-70.9878	3327	Regional city	-30.6085	-71.238	0		0	0
1213	Pre-operating	-29.2325	-69.8023	Argentina	ARG	South America	1	0	1	4013	Rural town	-29.242	-69.8726	3482	Urban town	-30.2662	-68.7882	2943	Regional city	-31.4663	-68.5552
1214	Pre-operating	-25.432	-68.927	Chile	CHL	South America	0	0	1	6965	Rural town	-25.0981	-69.1284	8018	Regional city	-23.6732	-70.4379	0		0	0
1215	Pre-operating	-27.1038	-69.4136	Chile	CHL	South America	0	0	1	5684	Rural town	-26.7825	-69.3165	5206	Regional city	-27.3742	-70.2958	0		0	0
1216	Pre-operating	-26.5299	-69.5922	Chile	CHL	South America	0	0	1	6099	Rural town	-26.2762	-69.5539	5206	Regional city	-27.3742	-70.2958	0		0	0
1217	Pre-operating	-25.477	-69.65	Chile	CHL	South America	0	0	0	6964	Rural town	-25.0981	-69.5528	8018	Regional city	-23.6732	-70.4379	0		0	0
1218	Pre-operating	-21.222	-69.674	Chile	CHL	South America	0	0	0	10216	Rural town	-21.0899	-70.1528	11046	Regional city	-20.2603	-70.1235	0		0	0
1219	Pre-operating	-27.01	-68.51	Chile	CHL	South America	0	0	0	5685	Rural town	-26.7825	-69.2094	5206	Regional city	-27.3742	-70.2958	0		0	0
1220	Pre-operating	-31.976	-69.716	Argentina	ARG	South America	0	0	1	2472	Rural town	-32.327	-69.7306	2174	Regional city	-32.9313	-68.9122	0		0	0
1221	Pre-operating	-28.1798	-70.4751	Chile	CHL	South America	0	0	1	4438	Urban town	-28.5614	-70.7778	5206	Regional city	-27.3742	-70.2958	0		0	0
1222	Pre-operating	-31.2146	-71.0316	Chile	CHL	South America	0	0	1	3122	Rural town	-31.1228	-71.1465	2823	Urban town	-31.6382	-71.1693	2368	Regional city	-32.5858	-70.743
1223	Pre-operating	-26.6268	-68.8225	Chile	CHL	South America	0	0	1	5685	Rural town	-26.7825	-69.2094	5206	Regional city	-27.3742	-70.2958	0		0	0
1224	Pre-operating	-20.775	-68.955	Chile	CHL	South America	0	0	1	10287	Rural town	-21.0068	-68.6711	9078	Regional city	-22.5043	-68.9066	0		0	0
1225	Pre-operating	-24.3	-69.23	Chile	CHL	South America	0	0	1	7543	Rural town	-24.343	-69.0802	8018	Regional city	-23.6732	-70.4379	0		0	0
1226	Pre-operating	-24.04	-69.294	Chile	CHL	South America	0	0	1	7606	Rural town	-24.2592	-69.0519	8018	Regional city	-23.6732	-70.4379	0		0	0
1227	Pre-operating	-24.164	-68.93	Chile	CHL	South America	0	0	1	7606	Rural town	-24.2592	-69.0519	8018	Regional city	-23.6732	-70.4379	0		0	0
1228	Pre-operating	-24.41	-69.3	Chile	CHL	South America	0	0	1	7543	Rural town	-24.343	-69.0802	8018	Regional city	-23.6732	-70.4379	0		0	0
1229	Pre-operating	-25.153	-69.389	Chile	CHL	South America	0	0	1	6964	Rural town	-25.0981	-69.5528	8018	Regional city	-23.6732	-70.4379	0		0	0
1230	Pre-operating	-27.71	-69.29	Chile	CHL	South America	0	0	1	4905	Rural town	-27.7976	-70.1416	5206	Regional city	-27.3742	-70.2958	0		0	0
1231	Pre-operating	-22.25	-69.088	Chile	CHL	South America	0	0	1	9307	Rural town	-22.2543	-68.9346	9078	Regional city	-22.5043	-68.9066	0		0	0
1232	Operating	-29.761	-70.924	Chile	CHL	South America	0	0	1	3636	Rural town	-29.9244	-70.93	3634	Regional city	-29.9244	-71.2571	0		0	0
1233	Pre-operating	-26.353	-69.7517	Chile	CHL	South America	0	0	1	6098	Rural town	-26.2762	-69.6607	5206	Regional city	-27.3742	-70.2958	0		0	0
1234	Pre-operating	-33.8702	-70.9594	Chile	CHL	South America	0	0	1	1674	Rural town	-33.8842	-70.9525	1718	Urban town	-33.7974	-70.7957	1814	Regional city	-33.6239	-70.7066
1235	Pre-operating	-30.826	-70.823	Chile	CHL	South America	0	0	1	3230	Rural town	-30.8655	-70.8079	3327	Regional city	-30.6085	-71.238	0		0	0
1236	Pre-operating	-25.248	-67.463	Argentina	ARG	South America	0	0	1	6627	Rural town	-25.5183	-66.4067	6227	Urban town	-26.1076	-65.9721	5688	Regional city	-26.7825	-65.2491
1237	Pre-operating	-26.0791	-69.3649	Chile	CHL	South America	0	0	1	6099	Rural town	-26.2762	-69.5539	5206	Regional city	-27.3742	-70.2958	0		0	0
1238	Pre-operating	-29.2831	-70.5172	Chile	CHL	South America	0	0	1	3815	Rural town	-29.583	-71.2151	3634	Regional city	-29.9244	-71.2571	0		0	0
1239	Pre-operating	-26.158	-69.581	Chile	CHL	South America	0	0	1	6099	Rural town	-26.2762	-69.5539	5206	Regional city	-27.3742	-70.2958	0		0	0
1240	Pre-operating	-33.1778	-70.2622	Chile	CHL	South America	0	0	1	1950	Rural town	-33.364	-70.4629	1905	Regional city	-33.4506	-70.6183	0		0	0
1241	Pre-operating	-34.083	-70.4558	Chile	CHL	South America	0	0	1	1583	Rural town	-34.0579	-70.4822	1545	Urban town	-34.1448	-70.6395	1544	Regional city	-34.1448	-70.7517
1242	Pre-operating	-27.6141	-70.0055	Chile	CHL	South America	0	0	1	4905	Rural town	-27.7976	-70.1416	5206	Regional city	-27.3742	-70.2958	0		0	0
1243	Pre-operating	-33.01	-70.99	Chile	CHL	South America	0	0	0	2085	Rural town	-33.1043	-70.8895	2041	Regional city	-33.1908	-70.7102	0		0	0
1244	Pre-operating	-22.408	-68.956	Chile	CHL	South America	0	0	1	9078	Regional city	-22.5043	-68.9066	0		0	0	0		0	0
1245	Pre-operating	-27.93	-70.518	Chile	CHL	South America	0	0	1	4905	Rural town	-27.7976	-70.1416	5206	Regional city	-27.3742	-70.2958	0		0	0
1246	Pre-operating	-32.287	-70.311	Chile	CHL	South America	0	0	1	2325	Rural town	-32.6721	-70.5635	2368	Regional city	-32.5858	-70.743	0		0	0
1247	Pre-operating	-26.98	-69.682	Chile	CHL	South America	0	0	1	5684	Rural town	-26.7825	-69.3165	5206	Regional city	-27.3742	-70.2958	0		0	0
1248	Pre-operating	-29.6191	-70.3374	Chile	CHL	South America	0	0	1	3591	Rural town	-30.0098	-70.5316	3634	Regional city	-29.9244	-71.2571	0		0	0
1249	Pre-operating	-30.6	-69	Argentina	ARG	South America	0	0	0	3403	Rural town	-30.4373	-69.3006	3482	Urban town	-30.2662	-68.7882	2943	Regional city	-31.4663	-68.5552
1250	Pre-operating	-30.05	-68.6	Argentina	ARG	South America	0	0	0	3519	Rural town	-30.1807	-68.6419	3482	Urban town	-30.2662	-68.7882	2943	Regional city	-31.4663	-68.5552
1251	Pre-operating	-29.322	-70.025	Chile	CHL	South America	0	0	1	3591	Rural town	-30.0098	-70.5316	3634	Regional city	-29.9244	-71.2571	0		0	0
1252	Pre-operating	-36.8	-69.6667	Argentina	ARG	South America	0	0	1	830	Rural town	-36.8557	-69.9656	713	Urban town	-37.3844	-70.2715	399	Regional city	-38.9794	-68.0893
1253	Pre-operating	-36.4829	-70.2253	Argentina	ARG	South America	0	0	1	830	Rural town	-36.8557	-69.9656	713	Urban town	-37.3844	-70.2715	399	Regional city	-38.9794	-68.0893
1254	Pre-operating	-24.5345	-65.7591	Argentina	ARG	South America	0	0	1	7217	Rural town	-24.7623	-65.5167	7218	Regional city	-24.7623	-65.4108	0		0	0
1255	Pre-operating	-35.411	-71.917	Chile	CHL	South America	0	0	0	1076	Rural town	-35.4522	-71.908	1077	Regional city	-35.4522	-71.6814	0		0	0
1256	Operating	-22.55	-68.43	Chile	CHL	South America	0	0	1	9231	Rural town	-22.3376	-68.646	9078	Regional city	-22.5043	-68.9066	0		0	0
1257	Pre-operating	-25.47	-70.12	Chile	CHL	South America	0	0	1	6964	Rural town	-25.0981	-69.5528	8018	Regional city	-23.6732	-70.4379	0		0	0
1258	Pre-operating	-25.3739	-68.9783	Chile	CHL	South America	0	0	1	6965	Rural town	-25.0981	-69.1284	8018	Regional city	-23.6732	-70.4379	0		0	0
1259	Pre-operating	-24.8442	-69.9105	Chile	CHL	South America	0	0	1	6964	Rural town	-25.0981	-69.5528	8018	Regional city	-23.6732	-70.4379	0		0	0
1260	Pre-operating	-26.5171	-70.4201	Chile	CHL	South America	0	0	1	5905	Rural town	-26.5292	-70.7175	5206	Regional city	-27.3742	-70.2958	0		0	0
1261	Closed	-25.7806	-69.8469	Chile	CHL	South America	0	0	1	6098	Rural town	-26.2762	-69.6607	5206	Regional city	-27.3742	-70.2958	0		0	0
1262	Pre-operating	-28.71	-71.18	Chile	CHL	South America	0	0	0	4501	Rural town	-28.4764	-71.1746	4438	Urban town	-28.5614	-70.7778	5206	Regional city	-27.3742	-70.2958
1263	Pre-operating	-23.1944	-70.4167	Chile	CHL	South America	0	0	0	8398	Rural town	-23.2553	-70.0895	8018	Regional city	-23.6732	-70.4379	0		0	0
1264	Pre-operating	-26.403	-70.091	Chile	CHL	South America	0	0	1	6028	Rural town	-26.3605	-70.0125	5206	Regional city	-27.3742	-70.2958	0		0	0
1265	Pre-operating	-26.0353	-68.5866	Chile	CHL	South America	0	0	0	6099	Rural town	-26.2762	-69.5539	5206	Regional city	-27.3742	-70.2958	0		0	0
1266	Pre-operating	-34.641	-71.444	Chile	CHL	South America	0	0	1	1347	Rural town	-34.5797	-71.4312	1311	Urban town	-34.6668	-71.3653	1186	Regional city	-35.0155	-71.2153
1267	Pre-operating	-28.4902	-69.6851	Chile	CHL	South America	0	0	1	4905	Rural town	-27.7976	-70.1416	5206	Regional city	-27.3742	-70.2958	0		0	0
1268	Pre-operating	-27.9344	-69.6966	Chile	CHL	South America	0	0	1	4905	Rural town	-27.7976	-70.1416	5206	Regional city	-27.3742	-70.2958	0		0	0
1269	Pre-operating	-29.465	-69.405	Argentina	ARG	South America	0	0	0	4013	Rural town	-29.242	-69.8726	3482	Urban town	-30.2662	-68.7882	2943	Regional city	-31.4663	-68.5552
1270	Pre-operating	-27.6928	-70.3447	Chile	CHL	South America	0	0	0	4905	Rural town	-27.7976	-70.1416	5206	Regional city	-27.3742	-70.2958	0		0	0
1271	Pre-operating	-27.735	-70.41	Chile	CHL	South America	0	0	0	4905	Rural town	-27.7976	-70.1416	5206	Regional city	-27.3742	-70.2958	0		0	0
1272	Operating	-22.552	-68.431	Chile	CHL	South America	0	0	1	9231	Rural town	-22.3376	-68.646	9078	Regional city	-22.5043	-68.9066	0		0	0
1273	Pre-operating	-25.5844	-69.7956	Chile	CHL	South America	0	0	1	6964	Rural town	-25.0981	-69.5528	8018	Regional city	-23.6732	-70.4379	0		0	0
1274	Pre-operating	-31.053	-71.028	Chile	CHL	South America	0	0	1	3122	Rural town	-31.1228	-71.1465	2823	Urban town	-31.6382	-71.1693	2368	Regional city	-32.5858	-70.743
1275	Pre-operating	-22.52	-68.42	Chile	CHL	South America	0	0	1	9231	Rural town	-22.3376	-68.646	9078	Regional city	-22.5043	-68.9066	0		0	0
1276	Operating	-22.52	-68.41	Chile	CHL	South America	0	0	1	9231	Rural town	-22.3376	-68.646	9078	Regional city	-22.5043	-68.9066	0		0	0
1277	Pre-operating	-29.5516	-70.4657	Chile	CHL	South America	0	0	1	3591	Rural town	-30.0098	-70.5316	3634	Regional city	-29.9244	-71.2571	0		0	0
1278	Pre-operating	-32.196	-70.964	Chile	CHL	South America	0	0	1	2512	Rural town	-32.2408	-71.0176	2368	Regional city	-32.5858	-70.743	0		0	0
1279	Pre-operating	-32.142	-70.6807	Chile	CHL	South America	0	0	1	2513	Rural town	-32.2408	-70.9069	2368	Regional city	-32.5858	-70.743	0		0	0
1280	NA	-23.4975	-68.2495	Chile	CHL	South America	0	0	1	8467	Rural town	-23.1718	-67.9603	9078	Regional city	-22.5043	-68.9066	0		0	0
1281	NA	-29.9782	-71.3375	Chile	CHL	South America	0	0	1	3587	Rural town	-30.0098	-71.2951	3634	Regional city	-29.9244	-71.2571	0		0	0
1282	Pre-operating	-27.6	-70.3	Chile	CHL	South America	0	0	1	5136	Rural town	-27.4589	-70.3292	5206	Regional city	-27.3742	-70.2958	0		0	0
1283	Pre-operating	-26.006	-69.117	Chile	CHL	South America	0	0	1	6099	Rural town	-26.2762	-69.5539	5206	Regional city	-27.3742	-70.2958	0		0	0
1284	Pre-operating	-25.857	-69.157	Chile	CHL	South America	0	0	1	6099	Rural town	-26.2762	-69.5539	5206	Regional city	-27.3742	-70.2958	0		0	0
1285	Pre-operating	-27.375	-70.047	Chile	CHL	South America	0	0	1	5137	Rural town	-27.4589	-70.2218	5206	Regional city	-27.3742	-70.2958	0		0	0
1286	Pre-operating	-33.3128	-70.9793	Chile	CHL	South America	0	0	1	1995	Urban town	-33.2774	-70.8653	2041	Regional city	-33.1908	-70.7102	0		0	0
1287	Operating	-23.49	-70.257	Chile	CHL	South America	0	0	1	8084	Rural town	-23.5896	-70.3047	8018	Regional city	-23.6732	-70.4379	0		0	0
1288	Operating	-23.479	-70.253	Chile	CHL	South America	0	0	1	8084	Rural town	-23.5896	-70.3047	8018	Regional city	-23.6732	-70.4379	0		0	0
1289	Pre-operating	-30.0186	-69.9255	Chile	CHL	South America	1	0	0	3558	Rural town	-30.0952	-70.4603	3634	Regional city	-29.9244	-71.2571	0		0	0
1290	Operating	-22.317	-68.9329	Chile	CHL	South America	0	0	1	9307	Rural town	-22.2543	-68.9346	9078	Regional city	-22.5043	-68.9066	0		0	0
1291	Operating	-34.084	-70.379	Chile	CHL	South America	0	0	1	1583	Rural town	-34.0579	-70.4822	1545	Urban town	-34.1448	-70.6395	1544	Regional city	-34.1448	-70.7517
1292	Operating	-32.6594	-71.1445	Chile	CHL	South America	0	0	1	2322	Rural town	-32.6721	-71.1186	2216	Regional city	-32.8449	-71.2046	0		0	0
1293	Operating	-26.2533	-69.5801	Chile	CHL	South America	0	0	1	6099	Rural town	-26.2762	-69.5539	5206	Regional city	-27.3742	-70.2958	0		0	0
1294	Operating	-20.9775	-68.6286	Chile	CHL	South America	0	0	1	10287	Rural town	-21.0068	-68.6711	9078	Regional city	-22.5043	-68.9066	0		0	0
1295	Operating	-24.2539	-69.1002	Chile	CHL	South America	0	0	1	7606	Rural town	-24.2592	-69.0519	8018	Regional city	-23.6732	-70.4379	0		0	0
1296	Operating	-33.1475	-70.2874	Chile	CHL	South America	0	0	1	2173	Rural town	-32.9313	-70.3581	2220	Regional city	-32.8449	-70.6488	0		0	0
1297	Operating	-23.4385	-70.0603	Chile	CHL	South America	0	0	1	8398	Rural town	-23.2553	-70.0895	8018	Regional city	-23.6732	-70.4379	0		0	0
1298	Operating	-30.2604	-71.0919	Chile	CHL	South America	0	0	1	3480	Rural town	-30.2662	-71.0826	3327	Regional city	-30.6085	-71.238	0		0	0
1299	Operating	-22.383	-68.925	Chile	CHL	South America	0	0	1	9078	Regional city	-22.5043	-68.9066	0		0	0	0		0	0
1300	Operating	-21.0029	-68.797	Chile	CHL	South America	0	0	1	10287	Rural town	-21.0068	-68.6711	9078	Regional city	-22.5043	-68.9066	0		0	0
1301	Operating	-27.4927	-70.2544	Chile	CHL	South America	0	0	1	5137	Rural town	-27.4589	-70.2218	5206	Regional city	-27.3742	-70.2958	0		0	0
1302	Operating	-22.3145	-68.8882	Chile	CHL	South America	0	0	1	9307	Rural town	-22.2543	-68.9346	9078	Regional city	-22.5043	-68.9066	0		0	0
1303	Operating	-24.1665	-69.0623	Chile	CHL	South America	0	0	1	7606	Rural town	-24.2592	-69.0519	8018	Regional city	-23.6732	-70.4379	0		0	0
1304	Closed	-22.6847	-70.1823	Chile	CHL	South America	0	0	1	8773	Rural town	-22.8379	-70.0599	9462	Urban town	-22.0877	-70.1391	9078	Regional city	-22.5043	-68.9066
1305	Operating	-28.1808	-69.5306	Chile	CHL	South America	0	0	1	4905	Rural town	-27.7976	-70.1416	5206	Regional city	-27.3742	-70.2958	0		0	0
1306	Operating	-31.9384	-71.1304	Chile	CHL	South America	0	0	1	2664	Rural town	-31.8962	-71.0721	2823	Urban town	-31.6382	-71.1693	2368	Regional city	-32.5858	-70.743
1307	Pre-operating	-28.4391	-69.5448	Argentina	ARG	South America	0	0	1	4013	Rural town	-29.242	-69.8726	3482	Urban town	-30.2662	-68.7882	2943	Regional city	-31.4663	-68.5552
1308	Operating	-22.4296	-66.043	Argentina	ARG	South America	0	0	1	9079	Rural town	-22.5043	-65.6583	8845	Urban town	-22.7545	-65.7323	8470	Regional city	-23.1718	-64.3867
1309	Operating	-24.5709	-66.7046	Argentina	ARG	South America	0	0	1	7473	Rural town	-24.4268	-66.6767	7097	Urban town	-24.9301	-65.6778	7218	Regional city	-24.7623	-65.4108
1310	Pre-operating	-23.4849	-66.935	Argentina	ARG	South America	0	0	1	8254	Rural town	-23.4224	-66.4612	8845	Urban town	-22.7545	-65.7323	8470	Regional city	-23.1718	-64.3867
1311	Pre-operating	-27.3641	-68.6651	Argentina	ARG	South America	0	0	1	5274	Rural town	-27.2896	-67.6864	5010	Urban town	-27.6282	-67.0628	4503	Regional city	-28.4764	-65.7712
1312	Pre-operating	-24.2037	-66.9901	Argentina	ARG	South America	0	0	1	7473	Rural town	-24.4268	-66.6767	7097	Urban town	-24.9301	-65.6778	7218	Regional city	-24.7623	-65.4108
1313	Pre-operating	-28.7716	-65.5428	Argentina	ARG	South America	0	0	1	4262	Rural town	-28.8164	-65.4706	4377	Urban town	-28.6464	-65.1881	4503	Regional city	-28.4764	-65.7712
1314	Pre-operating	-29.5986	-71.2746	Chile	CHL	South America	1	0	1	3814	Rural town	-29.583	-71.3239	3633	Regional city	-29.9244	-71.3661	0		0	0
1315	Pre-operating	-32.5308	-65.4069	Argentina	ARG	South America	0	0	1	2372	Rural town	-32.5858	-65.3064	2276	Urban town	-32.7585	-65.2739	2094	Regional city	-33.1043	-64.3195
1316	Pre-operating	-26.3997	-67.4664	Argentina	ARG	South America	0	0	1	5274	Rural town	-27.2896	-67.6864	5010	Urban town	-27.6282	-67.0628	4503	Regional city	-28.4764	-65.7712
1317	Pre-operating	-24.3224	-67.9662	Argentina	ARG	South America	0	0	1	7473	Rural town	-24.4268	-66.6767	7097	Urban town	-24.9301	-65.6778	7218	Regional city	-24.7623	-65.4108
1318	Pre-operating	-27.6956	-69.0714	Chile	CHL	South America	0	0	1	5685	Rural town	-26.7825	-69.2094	5206	Regional city	-27.3742	-70.2958	0		0	0
1319	Pre-operating	-29.2074	-70.9904	Chile	CHL	South America	0	0	1	3962	Rural town	-29.3272	-71.3209	3633	Regional city	-29.9244	-71.3661	0		0	0
1320	Pre-operating	-30.1923	-71.2047	Chile	CHL	South America	1	0	1	3480	Rural town	-30.2662	-71.0826	3327	Regional city	-30.6085	-71.238	0		0	0
1321	Pre-operating	-23.1018	-68.2188	Chile	CHL	South America	0	0	1	8689	Rural town	-22.9213	-68.1969	9078	Regional city	-22.5043	-68.9066	0		0	0
1322	Pre-operating	-26.4988	-67.429	Argentina	ARG	South America	0	0	1	5274	Rural town	-27.2896	-67.6864	5010	Urban town	-27.6282	-67.0628	4503	Regional city	-28.4764	-65.7712
1323	Pre-operating	-23.2817	-68.1367	Chile	CHL	South America	0	0	1	8467	Rural town	-23.1718	-67.9603	9078	Regional city	-22.5043	-68.9066	0		0	0
1324	Pre-operating	-32.3018	-71.3269	Chile	CHL	South America	0	0	1	2470	Rural town	-32.327	-71.3919	2265	Urban town	-32.7585	-71.4947	2122	Regional city	-33.0178	-71.5139
1325	Pre-operating	-24.2917	-67.0766	Argentina	ARG	South America	0	0	1	7473	Rural town	-24.4268	-66.6767	7097	Urban town	-24.9301	-65.6778	7218	Regional city	-24.7623	-65.4108
1326	Pre-operating	-25.2256	-66.9819	Argentina	ARG	South America	0	0	1	6627	Rural town	-25.5183	-66.4067	6227	Urban town	-26.1076	-65.9721	5688	Regional city	-26.7825	-65.2491
1327	Pre-operating	-29.6997	-70.9998	Chile	CHL	South America	1	0	1	3815	Rural town	-29.583	-71.2151	3634	Regional city	-29.9244	-71.2571	0		0	0
1328	Operating	-22.8004	-69.2817	Chile	CHL	South America	0	0	1	8688	Rural town	-22.9213	-69.3517	9078	Regional city	-22.5043	-68.9066	0		0	0
1329	Pre-operating	-31.9421	-65.0867	Argentina	ARG	South America	0	0	1	2622	Rural town	-31.9823	-65.0364	2667	Urban town	-31.8962	-65.2194	2996	Regional city	-31.3804	-64.5544
1330	Pre-operating	-23.1313	-70.4147	Chile	CHL	South America	0	0	0	8398	Rural town	-23.2553	-70.0895	8018	Regional city	-23.6732	-70.4379	0		0	0
1331	Pre-operating	-26.3558	-67.6476	Argentina	ARG	South America	0	0	1	5274	Rural town	-27.2896	-67.6864	5010	Urban town	-27.6282	-67.0628	4503	Regional city	-28.4764	-65.7712
1332	Pre-operating	-24.5351	-66.9758	Argentina	ARG	South America	0	0	1	7473	Rural town	-24.4268	-66.6767	7097	Urban town	-24.9301	-65.6778	7218	Regional city	-24.7623	-65.4108
1333	Pre-operating	-23.1171	-67.1389	Chile	CHL	South America	0	0	1	8467	Rural town	-23.1718	-67.9603	9078	Regional city	-22.5043	-68.9066	0		0	0
1334	Pre-operating	-25.006	-68.1444	Argentina	ARG	South America	0	0	1	7473	Rural town	-24.4268	-66.6767	7097	Urban town	-24.9301	-65.6778	7218	Regional city	-24.7623	-65.4108
1335	Pre-operating	-24.699	-66.8178	Argentina	ARG	South America	0	0	1	7473	Rural town	-24.4268	-66.6767	7097	Urban town	-24.9301	-65.6778	7218	Regional city	-24.7623	-65.4108
1336	Pre-operating	-26.0906	-68.4455	Chile	CHL	South America	0	0	0	5685	Rural town	-26.7825	-69.2094	5206	Regional city	-27.3742	-70.2958	0		0	0
1337	Pre-operating	-24.623	-69.5167	Chile	CHL	South America	0	0	1	6964	Rural town	-25.0981	-69.5528	8018	Regional city	-23.6732	-70.4379	0		0	0
1338	Pre-operating	-32.936	-65.9773	Argentina	ARG	South America	0	0	1	2093	Rural town	-33.1043	-66.1012	2003	Regional city	-33.2774	-66.2941	0		0	0
1339	Pre-operating	-28.6716	-71.183	Chile	CHL	South America	0	0	1	4501	Rural town	-28.4764	-71.1746	4438	Urban town	-28.5614	-70.7778	5206	Regional city	-27.3742	-70.2958
1340	Pre-operating	-23.0212	-68.1172	Chile	CHL	South America	0	0	1	8689	Rural town	-22.9213	-68.1969	9078	Regional city	-22.5043	-68.9066	0		0	0
1341	Pre-operating	-21.2328	-68.2761	Chile	CHL	South America	0	0	1	10287	Rural town	-21.0068	-68.6711	9078	Regional city	-22.5043	-68.9066	0		0	0
1342	Pre-operating	-26.159	-69.538	Chile	CHL	South America	0	0	1	6099	Rural town	-26.2762	-69.5539	5206	Regional city	-27.3742	-70.2958	0		0	0
1343	Pre-operating	-30.0856	-69.742	Argentina	ARG	South America	0	0	1	3403	Rural town	-30.4373	-69.3006	3482	Urban town	-30.2662	-68.7882	2943	Regional city	-31.4663	-68.5552
1344	Pre-operating	-30.5167	-69.7068	Argentina	ARG	South America	0	0	1	3403	Rural town	-30.4373	-69.3006	3482	Urban town	-30.2662	-68.7882	2943	Regional city	-31.4663	-68.5552
1345	Pre-operating	-23.1455	-67.4016	Chile	CHL	South America	0	0	1	8467	Rural town	-23.1718	-67.9603	9078	Regional city	-22.5043	-68.9066	0		0	0
1346	Pre-operating	-22.8806	-69.3389	Chile	CHL	South America	1	0	1	8688	Rural town	-22.9213	-69.3517	9078	Regional city	-22.5043	-68.9066	0		0	0
1347	Pre-operating	-32.3523	-65.5322	Argentina	ARG	South America	0	0	1	2436	Rural town	-32.4132	-65.6717	2514	Urban town	-32.2408	-65.8152	2003	Regional city	-33.2774	-66.2941
1348	Pre-operating	-31.7403	-66.2742	Argentina	ARG	South America	0	0	1	2892	Rural town	-31.5522	-66.2808	2993	Urban town	-31.3804	-66.6453	2890	Regional city	-31.5522	-68.4843
1349	Pre-operating	-24.8864	-67.774	Argentina	ARG	South America	0	0	1	7473	Rural town	-24.4268	-66.6767	7097	Urban town	-24.9301	-65.6778	7218	Regional city	-24.7623	-65.4108
1350	Pre-operating	-23.6887	-66.6652	Argentina	ARG	South America	0	0	1	8254	Rural town	-23.4224	-66.4612	8845	Urban town	-22.7545	-65.7323	8470	Regional city	-23.1718	-64.3867
1351	Pre-operating	-27.2662	-70.3766	Chile	CHL	South America	0	0	1	5273	Rural town	-27.2896	-70.3698	5206	Regional city	-27.3742	-70.2958	0		0	0
1352	Pre-operating	-23.7252	-66.8111	Argentina	ARG	South America	0	0	1	8254	Rural town	-23.4224	-66.4612	8845	Urban town	-22.7545	-65.7323	8470	Regional city	-23.1718	-64.3867
1353	Pre-operating	-26.2569	-68.5994	Chile	CHL	South America	0	0	1	5685	Rural town	-26.7825	-69.2094	5206	Regional city	-27.3742	-70.2958	0		0	0
1354	Pre-operating	-28.7554	-70.4906	Chile	CHL	South America	0	0	1	4438	Urban town	-28.5614	-70.7778	5206	Regional city	-27.3742	-70.2958	0		0	0
1355	Pre-operating	-22.8336	-69.865	Chile	CHL	South America	0	0	1	8773	Rural town	-22.8379	-70.0599	9462	Urban town	-22.0877	-70.1391	9078	Regional city	-22.5043	-68.9066
1356	Pre-operating	-32.3881	-65.7098	Argentina	ARG	South America	0	0	1	2436	Rural town	-32.4132	-65.6717	2514	Urban town	-32.2408	-65.8152	2003	Regional city	-33.2774	-66.2941
1357	Pre-operating	-27.4529	-69.1973	Chile	CHL	South America	0	0	1	5685	Rural town	-26.7825	-69.2094	5206	Regional city	-27.3742	-70.2958	0		0	0
1358	Pre-operating	-23.7968	-66.13	Argentina	ARG	South America	0	0	1	7672	Rural town	-24.1754	-66.278	7674	Regional city	-24.1754	-65.3276	0		0	0
1359	Pre-operating	-26.9746	-69.9875	Chile	CHL	South America	1	0	1	5273	Rural town	-27.2896	-70.3698	5206	Regional city	-27.3742	-70.2958	0		0	0
1360	Pre-operating	-24.611	-66.6484	Argentina	ARG	South America	0	0	1	7473	Rural town	-24.4268	-66.6767	7097	Urban town	-24.9301	-65.6778	7218	Regional city	-24.7623	-65.4108
1361	Pre-operating	-27.0662	-70.3614	Chile	CHL	South America	1	0	1	5273	Rural town	-27.2896	-70.3698	5206	Regional city	-27.3742	-70.2958	0		0	0
1362	Pre-operating	-24.1442	-67.8058	Chile	CHL	South America	0	0	0	7472	Rural town	-24.4268	-68.5799	8018	Regional city	-23.6732	-70.4379	0		0	0
1363	Pre-operating	-23.9015	-68.5872	Chile	CHL	South America	0	0	1	7472	Rural town	-24.4268	-68.5799	8018	Regional city	-23.6732	-70.4379	0		0	0
1364	Pre-operating	-25.4759	-67.1437	Argentina	ARG	South America	0	0	1	6627	Rural town	-25.5183	-66.4067	6227	Urban town	-26.1076	-65.9721	5688	Regional city	-26.7825	-65.2491
1365	Pre-operating	-29.7782	-69.3456	Argentina	ARG	South America	0	0	1	3518	Rural town	-30.1807	-69.0787	3482	Urban town	-30.2662	-68.7882	2943	Regional city	-31.4663	-68.5552
1366	Pre-operating	-28.7882	-70.6829	Chile	CHL	South America	0	0	1	4438	Urban town	-28.5614	-70.7778	5206	Regional city	-27.3742	-70.2958	0		0	0
1367	Pre-operating	-23.0006	-67.0076	Chile	CHL	South America	0	0	1	8467	Rural town	-23.1718	-67.9603	9078	Regional city	-22.5043	-68.9066	0		0	0
1368	Pre-operating	-23.0071	-67.5851	Chile	CHL	South America	0	0	0	8467	Rural town	-23.1718	-67.9603	9078	Regional city	-22.5043	-68.9066	0		0	0
1369	Pre-operating	-25.233	-69.5218	Chile	CHL	South America	0	0	0	6964	Rural town	-25.0981	-69.5528	8018	Regional city	-23.6732	-70.4379	0		0	0
1370	Pre-operating	-25.6401	-69.2117	Chile	CHL	South America	0	0	1	6965	Rural town	-25.0981	-69.1284	8018	Regional city	-23.6732	-70.4379	0		0	0
1371	Pre-operating	-26.0395	-68.5738	Chile	CHL	South America	0	0	0	6099	Rural town	-26.2762	-69.5539	5206	Regional city	-27.3742	-70.2958	0		0	0
1372	Pre-operating	-26.787	-70.5922	Chile	CHL	South America	0	0	0	5841	Rural town	-26.6136	-70.7499	5206	Regional city	-27.3742	-70.2958	0		0	0
1373	Pre-operating	-24.3333	-68.1559	Chile	CHL	South America	0	0	1	7472	Rural town	-24.4268	-68.5799	8018	Regional city	-23.6732	-70.4379	0		0	0
1374	Pre-operating	-22.1716	-68.2822	Chile	CHL	South America	0	0	1	9231	Rural town	-22.3376	-68.646	9078	Regional city	-22.5043	-68.9066	0		0	0
1375	Pre-operating	-23.4518	-69.8711	Chile	CHL	South America	0	0	1	8398	Rural town	-23.2553	-70.0895	8018	Regional city	-23.6732	-70.4379	0		0	0
1376	Pre-operating	-22.9298	-69.9614	Chile	CHL	South America	0	0	1	8773	Rural town	-22.8379	-70.0599	9462	Urban town	-22.0877	-70.1391	9078	Regional city	-22.5043	-68.9066
1377	Pre-operating	-23.0754	-70.0158	Chile	CHL	South America	0	0	1	8398	Rural town	-23.2553	-70.0895	8018	Regional city	-23.6732	-70.4379	0		0	0
1378	Pre-operating	-26.541	-66.3573	Argentina	ARG	South America	0	0	1	5773	Urban town	-26.698	-66.0749	5688	Regional city	-26.7825	-65.2491	0		0	0
1379	Pre-operating	-21.1736	-65.8409	Bolivia	BOL	South America	0	0	1	9972	Rural town	-21.3391	-65.8475	9911	Urban town	-21.4222	-65.6621	9855	Regional city	-21.5053	-64.7463
1380	Pre-operating	-36.7479	-72.9321	Chile	CHL	South America	0	0	1	846	Rural town	-36.7677	-72.8925	845	Urban town	-36.7677	-73.007	825	Regional city	-36.8557	-73.0594
1381	Pre-operating	-33.8226	-70.8787	Chile	CHL	South America	0	0	0	1717	Rural town	-33.7974	-70.9076	1718	Urban town	-33.7974	-70.7957	1814	Regional city	-33.6239	-70.7066
1382	Pre-operating	-30.8215	-69.6127	Argentina	ARG	South America	0	0	1	3403	Rural town	-30.4373	-69.3006	3482	Urban town	-30.2662	-68.7882	2943	Regional city	-31.4663	-68.5552
1383	Pre-operating	-25.0367	-67.1241	Argentina	ARG	South America	0	0	1	7473	Rural town	-24.4268	-66.6767	7097	Urban town	-24.9301	-65.6778	7218	Regional city	-24.7623	-65.4108
1384	Pre-operating	-26.2031	-69.6902	Chile	CHL	South America	0	0	1	6098	Rural town	-26.2762	-69.6607	5206	Regional city	-27.3742	-70.2958	0		0	0
1385	Pre-operating	-27.7402	-69.6395	Chile	CHL	South America	0	0	1	4905	Rural town	-27.7976	-70.1416	5206	Regional city	-27.3742	-70.2958	0		0	0
1386	Pre-operating	-26.9802	-69.6758	Chile	CHL	South America	0	0	1	5684	Rural town	-26.7825	-69.3165	5206	Regional city	-27.3742	-70.2958	0		0	0
1387	Pre-operating	-30.581	-70.6499	Chile	CHL	South America	0	0	1	3298	Rural town	-30.6942	-70.9486	3327	Regional city	-30.6085	-71.238	0		0	0
1388	Pre-operating	-29.4512	-69.4795	Argentina	ARG	South America	0	0	1	4013	Rural town	-29.242	-69.8726	3482	Urban town	-30.2662	-68.7882	2943	Regional city	-31.4663	-68.5552
1389	Pre-operating	-26.7511	-69.7831	Chile	CHL	South America	0	0	1	5684	Rural town	-26.7825	-69.3165	5206	Regional city	-27.3742	-70.2958	0		0	0
1390	Operating	-27.4176	-70.258	Chile	CHL	South America	0	0	1	5137	Rural town	-27.4589	-70.2218	5206	Regional city	-27.3742	-70.2958	0		0	0
1391	Pre-operating	-34.9389	-71.8942	Chile	CHL	South America	0	0	1	1183	Rural town	-35.0155	-72.0058	1091	Urban town	-35.3648	-72.4256	1077	Regional city	-35.4522	-71.6814
1392	Pre-operating	-34.1582	-58.0641	Uruguay	URY	South America	0	0	0	1639	Urban town	-33.971	-58.2234	2491	Regional city	-32.327	-58.1014	0		0	0
1393	Closed	-20.8947	-46.7072	Brazil	BRA	South America	1	0	1	10477	Rural town	-20.8408	-46.6718	10549	Regional city	-20.7578	-46.6559	0		0	0
1394	Pre-operating	-25.4607	-49.0184	Brazil	BRA	South America	0	0	0	6728	Urban town	-25.4342	-49.0555	6727	Regional city	-25.4342	-49.1617	0		0	0
1395	Pre-operating	-31.6864	-56.9885	Uruguay	URY	South America	0	0	0	2684	Rural town	-31.8962	-57.4893	3015	Regional city	-31.3804	-57.9515	0		0	0
1396	Pre-operating	-34.1979	-56.9996	Uruguay	URY	South America	0	0	0	1443	Rural town	-34.4056	-57.0617	1481	Urban town	-34.3186	-57.2494	1294	Regional city	-34.7539	-56.1965
1397	Pre-operating	-30.7525	-57.0569	Uruguay	URY	South America	0	0	0	3304	Rural town	-30.6942	-57.2541	3408	Urban town	-30.4373	-56.5036	3203	Regional city	-30.9513	-55.5937
1398	Pre-operating	-33.6153	-56.7867	Uruguay	URY	South America	0	0	0	1883	Urban town	-33.5372	-56.9231	1294	Regional city	-34.7539	-56.1965	0		0	0
1399	Pre-operating	-34.7772	-55.7581	Uruguay	URY	South America	0	0	0	1297	Rural town	-34.7539	-55.7457	1296	Urban town	-34.7539	-55.9711	1261	Regional city	-34.8411	-56.1208
1400	Pre-operating	-33.9578	-56.2172	Uruguay	URY	South America	0	0	0	1642	Rural town	-33.971	-56.2064	1593	Urban town	-34.0579	-56.2422	1294	Regional city	-34.7539	-56.1965
1401	Pre-operating	-33.7467	-55.4044	Uruguay	URY	South America	0	0	0	1695	Rural town	-33.8842	-55.6108	1969	Urban town	-33.364	-55.6251	1294	Regional city	-34.7539	-56.1965
1402	Closed	-20.8729	-46.8849	Brazil	BRA	South America	0	0	1	10391	Regional city	-20.9238	-47	0		0	0	0		0	0
1403	Pre-operating	-31.9675	-56.636	Uruguay	URY	South America	0	0	0	2685	Rural town	-31.8962	-56.2746	2791	Urban town	-31.7242	-55.9888	3203	Regional city	-30.9513	-55.5937
1404	Operating	-31.5856	-55.5033	Uruguay	URY	South America	1	0	1	2909	Rural town	-31.5522	-55.4837	3103	Urban town	-31.2086	-55.7973	3203	Regional city	-30.9513	-55.5937
1405	Pre-operating	-31.5811	-55.3325	Uruguay	URY	South America	1	0	0	2909	Rural town	-31.5522	-55.4837	3103	Urban town	-31.2086	-55.7973	3203	Regional city	-30.9513	-55.5937
1406	Pre-operating	-30.9263	-53.5026	Brazil	BRA	South America	1	0	1	3247	Rural town	-30.8655	-53.1498	3374	Urban town	-30.5229	-53.4703	3443	Regional city	-30.3517	-54.2865
1407	Pre-operating	-24.517	-48.3748	Brazil	BRA	South America	0	0	0	7374	Rural town	-24.5945	-48.4245	7237	Urban town	-24.7623	-48.1472	6659	Regional city	-25.5183	-48.5452
1408	Pre-operating	-24.2157	-48.7608	Brazil	BRA	South America	1	0	0	7702	Rural town	-24.1754	-48.7475	7783	Regional city	-24.0079	-48.9191	0		0	0
1409	Pre-operating	-21.6625	-45.8256	Brazil	BRA	South America	0	0	0	9767	Urban town	-21.6716	-45.8955	9932	Regional city	-21.4222	-45.9509	0		0	0
1410	Closed	-34.5331	-55.0564	Uruguay	URY	South America	0	0	0	1447	Urban town	-34.4056	-55.263	1235	Regional city	-34.9283	-54.9165	0		0	0
1411	Pre-operating	-24.5754	-48.6302	Brazil	BRA	South America	1	0	1	7373	Rural town	-24.5945	-48.6362	7237	Urban town	-24.7623	-48.1472	6659	Regional city	-25.5183	-48.5452
1412	Pre-operating	-30.8186	-53.9436	Brazil	BRA	South America	1	0	0	3444	Rural town	-30.3517	-53.8492	3526	Urban town	-30.1807	-53.5726	3761	Regional city	-29.6683	-53.8368
1413	Pre-operating	-31.5406	-55.5011	Uruguay	URY	South America	0	0	0	2909	Rural town	-31.5522	-55.4837	3103	Urban town	-31.2086	-55.7973	3203	Regional city	-30.9513	-55.5937
1414	Pre-operating	-25.6678	-56.9556	Paraguay	PRY	South America	0	0	0	6523	Rural town	-25.6866	-56.9941	6585	Urban town	-25.6024	-57.1819	6770	Regional city	-25.3501	-57.4262
1415	Operating	-21.0894	-44.5908	Brazil	BRA	South America	1	0	1	10312	Rural town	-21.0068	-44.6216	10640	Urban town	-20.6748	-44.7687	11146	Regional city	-20.1774	-44.8867
1416	Pre-operating	-30.91	-54	Brazil	BRA	South America	0	0	0	3063	Regional city	-31.2945	-54.0691	0		0	0	0		0	0
1417	Pre-operating	-33.2643	-55.1055	Uruguay	URY	South America	0	0	0	2107	Rural town	-33.1043	-55.0769	1969	Urban town	-33.364	-55.6251	1294	Regional city	-34.7539	-56.1965
1418	Pre-operating	-31.0167	-55.45	Uruguay	URY	South America	0	0	0	3203	Regional city	-30.9513	-55.5937	0		0	0	0		0	0
1419	Pre-operating	-22.3172	-44.6936	Brazil	BRA	South America	0	0	0	9189	Rural town	-22.4209	-44.6846	9190	Regional city	-22.4209	-44.4751	0		0	0
1420	Pre-operating	-26.583	-56.27	Paraguay	PRY	South America	1	0	0	5910	Rural town	-26.5292	-56.2876	6171	Urban town	-26.1919	-56.3991	5293	Regional city	-27.2896	-55.8794
1421	Pre-operating	-26.5094	-56.3122	Paraguay	PRY	South America	0	0	0	5910	Rural town	-26.5292	-56.2876	6171	Urban town	-26.1919	-56.3991	5293	Regional city	-27.2896	-55.8794
1422	Pre-operating	-25.0678	-56.2681	Paraguay	PRY	South America	0	0	0	6975	Rural town	-25.0981	-56.2915	6697	Urban town	-25.4342	-56.4946	6770	Regional city	-25.3501	-57.4262
1423	Operating	-25.7838	-56.0091	Paraguay	PRY	South America	0	0	0	6475	Rural town	-25.7707	-55.9545	6701	Urban town	-25.4342	-55.9632	6644	Regional city	-25.5183	-54.6053
1424	Pre-operating	-21.0486	-44.7146	Brazil	BRA	South America	1	0	1	10312	Rural town	-21.0068	-44.6216	10640	Urban town	-20.6748	-44.7687	11146	Regional city	-20.1774	-44.8867
1425	Pre-operating	-24.5914	-56.1111	Paraguay	PRY	South America	0	0	0	7354	Rural town	-24.5945	-56.0438	7281	Urban town	-24.6784	-56.4906	6894	Regional city	-25.1821	-57.483
1426	Pre-operating	-21.9167	-46.5667	Brazil	BRA	South America	1	0	0	9665	Regional city	-21.838	-46.5553	0		0	0	0		0	0
1427	Operating	-23.8469	-46.3867	Brazil	BRA	South America	0	0	0	7907	Urban town	-23.8405	-46.3493	7845	Regional city	-23.9242	-46.3679	0		0	0
1428	Pre-operating	-27.7858	-49.113	Brazil	BRA	South America	0	0	0	4981	Rural town	-27.7129	-49.0194	5047	Regional city	-27.6282	-48.6732	0		0	0
1429	Pre-operating	-33.2359	-55.1934	Uruguay	URY	South America	1	0	1	2107	Rural town	-33.1043	-55.0769	1969	Urban town	-33.364	-55.6251	1294	Regional city	-34.7539	-56.1965
1430	Pre-operating	-31.6635	-55.315	Uruguay	URY	South America	1	0	1	2909	Rural town	-31.5522	-55.4837	3103	Urban town	-31.2086	-55.7973	3203	Regional city	-30.9513	-55.5937
1431	Pre-operating	-33.7608	-54.8359	Uruguay	URY	South America	0	0	1	1595	Rural town	-34.0579	-54.7846	1447	Urban town	-34.4056	-55.263	1235	Regional city	-34.9283	-54.9165
1432	Operating	-31.0248	-53.91	Brazil	BRA	South America	1	0	1	3063	Regional city	-31.2945	-54.0691	0		0	0	0		0	0
1433	Operating	-24.7006	-48.1308	Brazil	BRA	South America	1	0	0	7301	Rural town	-24.6784	-48.1271	7237	Urban town	-24.7623	-48.1472	6659	Regional city	-25.5183	-48.5452
1434	Pre-operating	-30.0894	-52.0761	Brazil	BRA	South America	1	1	0	3527	Rural town	-30.1807	-52.0438	3604	Urban town	-30.0098	-52.4242	3723	Regional city	-29.7536	-52.4494
1435	Closed	-30.1489	-52.0207	Brazil	BRA	South America	0	1	0	3527	Rural town	-30.1807	-52.0438	3604	Urban town	-30.0098	-52.4242	3723	Regional city	-29.7536	-52.4494
1436	Operating	-30.111	-51.914	Brazil	BRA	South America	0	1	0	3561	Rural town	-30.0952	-51.7975	3648	Urban town	-29.9244	-51.633	3563	Regional city	-30.0952	-51.3609
1437	Pre-operating	-22.86	-57.43	Paraguay	PRY	South America	0	0	1	8552	Rural town	-23.0883	-57.1125	8255	Urban town	-23.4224	-57.4117	6894	Regional city	-25.1821	-57.483
1438	Operating	-20.635	-43.769	Brazil	BRA	South America	1	0	1	10715	Rural town	-20.5919	-43.8182	10644	Regional city	-20.6748	-43.8329	0		0	0
1439	Pre-operating	-21.757	-57.739	Brazil	BRA	South America	0	0	1	9749	Rural town	-21.6716	-57.9018	9856	Urban town	-21.5053	-56.1914	9084	Regional city	-22.5043	-55.7037
1440	Pre-operating	-33.2538	-55.0957	Uruguay	URY	South America	0	0	0	2107	Rural town	-33.1043	-55.0769	1969	Urban town	-33.364	-55.6251	1294	Regional city	-34.7539	-56.1965
1441	Pre-operating	-21.95	-45.68	Brazil	BRA	South America	0	0	1	9553	Rural town	-22.0045	-45.6481	9343	Urban town	-22.2543	-45.6982	9342	Regional city	-22.2543	-45.9076
1442	Closed	-22.9167	-46.65	Brazil	BRA	South America	0	0	1	8718	Regional city	-22.9213	-46.5704	0		0	0	0		0	0
1443	Pre-operating	-26.1746	-56.2949	Paraguay	PRY	South America	0	0	0	6171	Urban town	-26.1919	-56.3991	5293	Regional city	-27.2896	-55.8794	0		0	0
1444	Pre-operating	-34.22	-54.2	Uruguay	URY	South America	0	0	0	1596	Rural town	-34.0579	-54.3361	1408	Urban town	-34.4926	-54.2865	1235	Regional city	-34.9283	-54.9165
1445	NA	-27.339	-55.866	Paraguay	PRY	South America	0	0	1	5293	Regional city	-27.2896	-55.8794	0		0	0	0		0	0
1446	Pre-operating	-34.2352	-55.9181	Uruguay	URY	South America	0	0	0	1518	Rural town	-34.2317	-55.8653	1485	Urban town	-34.3186	-56.0137	1294	Regional city	-34.7539	-56.1965
1447	Pre-operating	-33.7	-54.7	Uruguay	URY	South America	0	0	0	1926	Urban town	-33.4506	-54.5434	1235	Regional city	-34.9283	-54.9165	0		0	0
1448	Pre-operating	-24.6333	-47.9667	Brazil	BRA	South America	0	0	1	7302	Rural town	-24.6784	-48.0212	7237	Urban town	-24.7623	-48.1472	6659	Regional city	-25.5183	-48.5452
1449	Closed	-30.555	-53.416	Brazil	BRA	South America	0	0	1	3374	Urban town	-30.5229	-53.4703	3443	Regional city	-30.3517	-54.2865	0		0	0
1450	Pre-operating	-30.803	-53.904	Brazil	BRA	South America	0	0	0	3444	Rural town	-30.3517	-53.8492	3526	Urban town	-30.1807	-53.5726	3761	Regional city	-29.6683	-53.8368
1451	Pre-operating	-30.474	-53.423	Brazil	BRA	South America	0	0	1	3374	Urban town	-30.5229	-53.4703	3443	Regional city	-30.3517	-54.2865	0		0	0
1452	Pre-operating	-27.021	-49.015	Brazil	BRA	South America	0	0	1	5516	Rural town	-27.0359	-48.9408	5447	Regional city	-27.1205	-48.9637	0		0	0
1453	Pre-operating	-23.836	-50.449	Brazil	BRA	South America	0	0	0	7831	Rural town	-23.9242	-50.587	7898	Urban town	-23.8405	-50.145	7566	Regional city	-24.343	-50.5841
1454	Pre-operating	-21.1379	-44.6764	Brazil	BRA	South America	0	0	1	10153	Rural town	-21.1729	-44.7567	10076	Regional city	-21.256	-44.9807	0		0	0
1455	Pre-operating	-23.8	-56	Paraguay	PRY	South America	0	0	0	8176	Rural town	-23.506	-56.1711	7732	Urban town	-24.0917	-57.0672	6894	Regional city	-25.1821	-57.483
1456	Pre-operating	-25.014	-56.214	Paraguay	PRY	South America	0	0	0	7034	Rural town	-25.0141	-56.2676	7281	Urban town	-24.6784	-56.4906	6894	Regional city	-25.1821	-57.483
1457	Operating	-21.0597	-42.5708	Brazil	BRA	South America	0	0	1	10249	Rural town	-21.0899	-42.5541	10166	Regional city	-21.1729	-42.3605	0		0	0
1458	Operating	-21.447	-42.879	Brazil	BRA	South America	0	0	1	9940	Rural town	-21.4222	-42.9265	9942	Regional city	-21.4222	-42.7179	0		0	0
1459	Operating	-21.823	-46.634	Brazil	BRA	South America	0	0	1	9664	Rural town	-21.838	-46.6598	9665	Regional city	-21.838	-46.5553	0		0	0
1460	Operating	-21.78	-46.56	Brazil	BRA	South America	0	0	1	9665	Regional city	-21.838	-46.5553	0		0	0	0		0	0
1461	Operating	-21.781	-46.562	Brazil	BRA	South America	0	0	1	9665	Regional city	-21.838	-46.5553	0		0	0	0		0	0
1462	Operating	-30.147	-52.028	Brazil	BRA	South America	0	1	0	3527	Rural town	-30.1807	-52.0438	3604	Urban town	-30.0098	-52.4242	3723	Regional city	-29.7536	-52.4494
1463	Pre-operating	-30.0348	-51.2177	Brazil	BRA	South America	0	1	0	3607	Regional city	-30.0098	-51.2243	0		0	0	0		0	0
1464	Operating	-28.748	-49.473	Brazil	BRA	South America	0	1	0	4330	Rural town	-28.7314	-49.419	4391	Regional city	-28.6464	-49.3941	0		0	0
1465	Operating	-28.4512	-49.4647	Brazil	BRA	South America	0	1	0	4523	Rural town	-28.4764	-49.4526	4391	Regional city	-28.6464	-49.3941	0		0	0
1466	Operating	-28.547	-49.452	Brazil	BRA	South America	0	1	0	4523	Rural town	-28.4764	-49.4526	4391	Regional city	-28.6464	-49.3941	0		0	0
1467	Operating	-28.5333	-49.45	Brazil	BRA	South America	0	1	0	4523	Rural town	-28.4764	-49.4526	4391	Regional city	-28.6464	-49.3941	0		0	0
1468	Operating	-28.392	-49.394	Brazil	BRA	South America	1	1	0	4573	Rural town	-28.3915	-49.428	4630	Urban town	-28.3066	-49.1875	4527	Regional city	-28.4764	-49.0204
1469	Operating	-28.59	-49.43	Brazil	BRA	South America	0	1	0	4391	Regional city	-28.6464	-49.3941	0		0	0	0		0	0
1470	Operating	-28.51	-49.45	Brazil	BRA	South America	0	1	0	4523	Rural town	-28.4764	-49.4526	4391	Regional city	-28.6464	-49.3941	0		0	0
1471	Operating	-30.256	-52.801	Brazil	BRA	South America	0	1	0	3602	Regional city	-30.0098	-52.8605	0		0	0	0		0	0
1472	Operating	-30.1396	-52.0045	Brazil	BRA	South America	1	1	0	3527	Rural town	-30.1807	-52.0438	3604	Urban town	-30.0098	-52.4242	3723	Regional city	-29.7536	-52.4494
1473	Operating	-30.1089	-51.941	Brazil	BRA	South America	0	1	0	3527	Rural town	-30.1807	-52.0438	3604	Urban town	-30.0098	-52.4242	3723	Regional city	-29.7536	-52.4494
1474	Operating	-30.0935	-51.7056	Brazil	BRA	South America	0	1	0	3562	Rural town	-30.0952	-51.6883	3648	Urban town	-29.9244	-51.633	3563	Regional city	-30.0952	-51.3609
1475	Operating	-29.949	-51.615	Brazil	BRA	South America	0	1	0	3648	Urban town	-29.9244	-51.633	3563	Regional city	-30.0952	-51.3609	0		0	0
1476	Operating	-28.688	-49.335	Brazil	BRA	South America	0	1	0	4331	Urban town	-28.7314	-49.3108	4391	Regional city	-28.6464	-49.3941	0		0	0
1477	Operating	-28.7324	-49.2455	Brazil	BRA	South America	0	1	0	4332	Rural town	-28.7314	-49.2026	4331	Urban town	-28.7314	-49.3108	4391	Regional city	-28.6464	-49.3941
1478	Pre-operating	-25.157	-56.453	Paraguay	PRY	South America	0	0	0	6831	Rural town	-25.2661	-56.4459	6697	Urban town	-25.4342	-56.4946	6770	Regional city	-25.3501	-57.4262
1479	Pre-operating	-24.704	-56.5	Paraguay	PRY	South America	0	0	0	7281	Urban town	-24.6784	-56.4906	6894	Regional city	-25.1821	-57.483	0		0	0
1480	Operating	-21.86	-46.585	Brazil	BRA	South America	1	0	1	9665	Regional city	-21.838	-46.5553	0		0	0	0		0	0
1481	Pre-operating	-22.22	-57.46	Paraguay	PRY	South America	0	0	0	9083	Rural town	-22.5043	-57.7994	8255	Urban town	-23.4224	-57.4117	6894	Regional city	-25.1821	-57.483
1482	Pre-operating	-21.4913	-42.1517	Brazil	BRA	South America	0	0	1	9892	Urban town	-21.5053	-42.2114	10166	Regional city	-21.1729	-42.3605	0		0	0
1483	Pre-operating	-21.815	-41.848	Brazil	BRA	South America	0	0	1	9733	Rural town	-21.7548	-41.9432	9785	Urban town	-21.6716	-42.0326	10170	Regional city	-21.1729	-41.9438
1484	Pre-operating	-34.1196	-56.5266	Uruguay	URY	South America	0	0	0	1517	Rural town	-34.2317	-56.3144	1593	Urban town	-34.0579	-56.2422	1294	Regional city	-34.7539	-56.1965
1485	Operating	-28.6	-49.4333	Brazil	BRA	South America	0	1	0	4391	Regional city	-28.6464	-49.3941	0		0	0	0		0	0
1486	Pre-operating	-24.8416	-54.9105	Paraguay	PRY	South America	1	0	1	7167	Rural town	-24.8462	-54.9486	6780	Urban town	-25.3501	-54.7705	6644	Regional city	-25.5183	-54.6053
1487	Pre-operating	-21.2024	-44.4301	Brazil	BRA	South America	0	0	0	10080	Rural town	-21.256	-44.4596	10155	Regional city	-21.1729	-44.2358	0		0	0
1488	Pre-operating	-25.4153	-49.6718	Brazil	BRA	South America	0	0	0	6722	Rural town	-25.4342	-49.6931	6724	Regional city	-25.4342	-49.4806	0		0	0
1489	Pre-operating	-30.522	-53.5313	Brazil	BRA	South America	1	0	1	3374	Urban town	-30.5229	-53.4703	3443	Regional city	-30.3517	-54.2865	0		0	0
1490	Pre-operating	-31.1406	-53.9692	Brazil	BRA	South America	0	0	1	3063	Regional city	-31.2945	-54.0691	0		0	0	0		0	0
1491	Pre-operating	-26.5032	-57.0503	Paraguay	PRY	South America	0	0	0	5909	Rural town	-26.5292	-57.0358	5849	Urban town	-26.6136	-57.1688	6770	Regional city	-25.3501	-57.4262
1492	Operating	-21.4121	-41.0073	Brazil	BRA	South America	0	0	0	9954	Rural town	-21.4222	-41.0492	9842	Urban town	-21.5885	-41.0783	9736	Regional city	-21.7548	-41.3166
1493	Operating	-26.9569	26.6746	South Africa	ZAF	Africa	1	0	0	5591	Rural town	-26.9514	26.7195	5658	Regional city	-26.8669	26.7071	0		0	0
1494	Operating	-21.9828	15.7647	Namibia	NAM	Africa	1	0	0	9627	Rural town	-21.9212	15.8237	9955	Urban town	-21.4222	15.8941	9062	Regional city	-22.5877	17.1283
1495	Operating	-27.7617	26.6405	South Africa	ZAF	Africa	0	0	0	4933	Rural town	-27.7976	26.6314	4989	Urban town	-27.7129	26.6185	4934	Regional city	-27.7976	26.7391
1496	Operating	-26.1714	25.2511	South Africa	ZAF	Africa	1	0	0	6126	Rural town	-26.2762	25.2341	6448	Urban town	-25.8549	25.6039	5746	Regional city	-26.7825	26.4807
1497	Closed	-27.7833	26.6167	South Africa	ZAF	Africa	1	0	0	4933	Rural town	-27.7976	26.6314	4989	Urban town	-27.7129	26.6185	4934	Regional city	-27.7976	26.7391
1498	Closed	-28.6928	24.3376	South Africa	ZAF	Africa	0	0	0	4468	Urban town	-28.5614	24.4792	4342	Regional city	-28.7314	24.7203	0		0	0
1499	Pre-operating	-29.9501	22.2977	South Africa	ZAF	Africa	1	0	1	3789	Rural town	-29.6683	22.6842	3790	Urban town	-29.6683	22.793	4530	Regional city	-28.4764	21.2249
1500	Operating	-27.0223	26.6414	South Africa	ZAF	Africa	1	0	0	5523	Rural town	-27.0359	26.6248	5590	Regional city	-26.9514	26.6124	0		0	0
1501	Closed	-29.593	17.886	South Africa	ZAF	Africa	1	0	1	3842	Rural town	-29.583	17.8854	4128	Urban town	-29.0717	19.1312	4530	Regional city	-28.4764	21.2249
1502	Operating	-29.2529	18.7921	South Africa	ZAF	Africa	1	0	1	4036	Rural town	-29.242	18.8252	4128	Urban town	-29.0717	19.1312	4530	Regional city	-28.4764	21.2249
1503	Operating	-29.2378	18.9526	South Africa	ZAF	Africa	1	0	1	4036	Rural town	-29.242	18.8252	4128	Urban town	-29.0717	19.1312	4530	Regional city	-28.4764	21.2249
1504	Pre-operating	-25.6856	25.9042	South Africa	ZAF	Africa	1	0	0	6604	Rural town	-25.6024	25.8893	6666	Urban town	-25.5183	26.0906	6551	Regional city	-25.6866	27.2839
1505	Pre-operating	-24.5875	23.7453	Botswana	BWA	Africa	0	0	1	7510	Rural town	-24.4268	23.6213	7512	Urban town	-24.4268	24.4672	7310	Regional city	-24.6784	25.8739
1506	Operating	-21.2172	14.8802	Namibia	NAM	Africa	1	0	1	10095	Rural town	-21.256	14.9449	9955	Urban town	-21.4222	15.8941	9062	Regional city	-22.5877	17.1283
1507	Pre-operating	-27.33	26.56	South Africa	ZAF	Africa	0	0	0	5253	Urban town	-27.3742	26.5676	5590	Regional city	-26.9514	26.6124	0		0	0
1508	Pre-operating	-28.6917	17.8834	Namibia	NAM	Africa	1	0	1	4580	Rural town	-28.3915	17.4337	4463	Urban town	-28.5614	16.4781	9062	Regional city	-22.5877	17.1283
1509	Operating	-27.95	16.7667	Namibia	NAM	Africa	1	0	1	4815	Rural town	-27.9672	16.7443	4463	Urban town	-28.5614	16.4781	9062	Regional city	-22.5877	17.1283
1510	Pre-operating	-22.52	14.7611	Namibia	NAM	Africa	1	0	1	8981	Urban town	-22.671	14.618	9062	Regional city	-22.5877	17.1283	0		0	0
1511	Pre-operating	-27.4667	24.7539	South Africa	ZAF	Africa	1	0	1	5184	Rural town	-27.4589	24.7538	4928	Urban town	-27.7976	24.6938	4342	Regional city	-28.7314	24.7203
1512	Operating	-22.419	17.184	Namibia	NAM	Africa	1	0	1	9207	Rural town	-22.4209	17.1155	9062	Regional city	-22.5877	17.1283	0		0	0
1513	Operating	-27.7632	26.6402	South Africa	ZAF	Africa	1	0	1	4933	Rural town	-27.7976	26.6314	4989	Urban town	-27.7129	26.6185	4934	Regional city	-27.7976	26.7391
1514	Pre-operating	-24.6255	24.3198	Botswana	BWA	Africa	0	0	0	7512	Urban town	-24.4268	24.4672	7310	Regional city	-24.6784	25.8739	0		0	0
1515	Pre-operating	-26.02	22.4056	Botswana	BWA	Africa	0	0	0	6317	Rural town	-26.0234	22.4286	7512	Urban town	-24.4268	24.4672	7310	Regional city	-24.6784	25.8739
1516	Pre-operating	-20.725	15.4614	Namibia	NAM	Africa	0	0	0	11004	Urban town	-20.3431	14.9929	9062	Regional city	-22.5877	17.1283	0		0	0
1517	Operating	-23.3807	17.0592	Namibia	NAM	Africa	1	0	1	8367	Urban town	-23.3389	17.0822	9062	Regional city	-22.5877	17.1283	0		0	0
1518	Pre-operating	-23.2603	17.2582	Namibia	NAM	Africa	1	0	1	8443	Rural town	-23.2553	17.0755	8367	Urban town	-23.3389	17.0822	9062	Regional city	-22.5877	17.1283
1519	Pre-operating	-21.6667	16.15	Namibia	NAM	Africa	1	0	1	9956	Rural town	-21.4222	15.9984	9955	Urban town	-21.4222	15.8941	9062	Regional city	-22.5877	17.1283
1520	Pre-operating	-23.7364	16.7637	Namibia	NAM	Africa	1	0	1	8367	Urban town	-23.3389	17.0822	9062	Regional city	-22.5877	17.1283	0		0	0
1521	Operating	-27.8178	16.6003	Namibia	NAM	Africa	1	0	1	4815	Rural town	-27.9672	16.7443	4463	Urban town	-28.5614	16.4781	9062	Regional city	-22.5877	17.1283
1522	Pre-operating	-25.44	20.903	Botswana	BWA	Africa	0	0	0	5649	Rural town	-26.8669	20.7103	7512	Urban town	-24.4268	24.4672	7310	Regional city	-24.6784	25.8739
1523	Closed	-26.8789	26.4572	South Africa	ZAF	Africa	0	0	0	5746	Regional city	-26.7825	26.4807	0		0	0	0		0	0
1524	Pre-operating	-25.4104	25.0712	Botswana	BWA	Africa	0	0	1	6660	Rural town	-25.5183	25.3464	6923	Urban town	-25.1821	25.6211	7310	Regional city	-24.6784	25.8739
1525	Closed	-26.8206	26.4583	South Africa	ZAF	Africa	1	0	0	5746	Regional city	-26.7825	26.4807	0		0	0	0		0	0
1526	Pre-operating	-29.5097	22.9272	South Africa	ZAF	Africa	0	0	0	3988	Rural town	-29.3272	22.854	3790	Urban town	-29.6683	22.793	4530	Regional city	-28.4764	21.2249
1527	Operating	-29.8524	18.9575	South Africa	ZAF	Africa	1	0	0	4036	Rural town	-29.242	18.8252	4128	Urban town	-29.0717	19.1312	4530	Regional city	-28.4764	21.2249
1528	Closed	-30.3167	17.3331	South Africa	ZAF	Africa	0	0	0	3450	Rural town	-30.3517	17.3157	2853	Urban town	-31.6382	18.564	1886	Regional city	-33.5372	18.4754
1529	Pre-operating	-21.2667	24.8667	Botswana	BWA	Africa	0	0	0	10179	Rural town	-21.1729	24.8371	10096	Urban town	-21.256	25.3668	10183	Regional city	-21.1729	27.5458
1530	Pre-operating	-30.8331	17.6167	South Africa	ZAF	Africa	1	0	0	3340	Rural town	-30.6085	18.0011	2853	Urban town	-31.6382	18.564	1886	Regional city	-33.5372	18.4754
1531	Pre-operating	-28.3872	17.4217	Namibia	NAM	Africa	0	0	0	4580	Rural town	-28.3915	17.4337	4463	Urban town	-28.5614	16.4781	9062	Regional city	-22.5877	17.1283
1532	Pre-operating	-20.8222	13.3928	Namibia	NAM	Africa	0	0	0	9515	Rural town	-22.0877	14.2663	8981	Urban town	-22.671	14.618	9062	Regional city	-22.5877	17.1283
1533	Operating	-21.3078	25.37	Botswana	BWA	Africa	1	0	0	10096	Urban town	-21.256	25.3668	10183	Regional city	-21.1729	27.5458	0		0	0
1534	Pre-operating	-21.408	25.7202	Botswana	BWA	Africa	0	0	0	9958	Urban town	-21.4222	25.5932	10183	Regional city	-21.1729	27.5458	0		0	0
1535	Operating	-21.5192	25.6897	Botswana	BWA	Africa	1	0	0	9958	Urban town	-21.4222	25.5932	10183	Regional city	-21.1729	27.5458	0		0	0
1536	Operating	-24.5217	24.7014	Botswana	BWA	Africa	1	0	0	7379	Rural town	-24.5945	24.6991	7512	Urban town	-24.4268	24.4672	7310	Regional city	-24.6784	25.8739
1537	Pre-operating	-21.2969	25.5014	Botswana	BWA	Africa	0	0	0	10020	Rural town	-21.3391	25.5842	9958	Urban town	-21.4222	25.5932	10183	Regional city	-21.1729	27.5458
1538	Pre-operating	-24.4719	22.4931	Botswana	BWA	Africa	0	0	0	7848	Rural town	-23.9242	22.9308	7512	Urban town	-24.4268	24.4672	7310	Regional city	-24.6784	25.8739
1539	Pre-operating	-22.6275	24.7672	Botswana	BWA	Africa	0	0	0	8293	Rural town	-23.4224	25.7174	8662	Urban town	-23.0048	26.5078	7310	Regional city	-24.6784	25.8739
1540	Pre-operating	-28.4933	24.5672	South Africa	ZAF	Africa	0	0	0	4468	Urban town	-28.5614	24.4792	4342	Regional city	-28.7314	24.7203	0		0	0
1541	Pre-operating	-26.1667	25.7833	South Africa	ZAF	Africa	0	0	0	6261	Rural town	-26.1076	25.7447	6262	Urban town	-26.1076	25.8513	5746	Regional city	-26.7825	26.4807
1542	Operating	-26.1833	26.5333	South Africa	ZAF	Africa	0	0	0	6131	Rural town	-26.2762	26.515	6066	Urban town	-26.3605	26.3134	5746	Regional city	-26.7825	26.4807
1543	Operating	-28.0681	17.0233	South Africa	ZAF	Africa	0	0	0	4579	Rural town	-28.3915	16.7856	4128	Urban town	-29.0717	19.1312	4530	Regional city	-28.4764	21.2249
1544	Operating	-28.7421	24.772	South Africa	ZAF	Africa	1	0	0	4342	Regional city	-28.7314	24.7203	0		0	0	0		0	0
1545	Closed	-28.9167	24.5333	South Africa	ZAF	Africa	1	0	0	4130	Rural town	-29.0717	24.5538	4342	Regional city	-28.7314	24.7203	0		0	0
1546	Operating	-28.3257	24.6499	South Africa	ZAF	Africa	1	0	0	4636	Urban town	-28.3066	24.7665	4342	Regional city	-28.7314	24.7203	0		0	0
1547	Pre-operating	-26.6117	21.8344	Botswana	BWA	Africa	0	0	0	5877	Rural town	-26.6136	21.965	7512	Urban town	-24.4268	24.4672	7310	Regional city	-24.6784	25.8739
1548	Pre-operating	-28.8076	24.2376	South Africa	ZAF	Africa	1	0	0	4340	Rural town	-28.7314	24.0709	4468	Urban town	-28.5614	24.4792	4342	Regional city	-28.7314	24.7203
1549	Pre-operating	-29.6478	17.0461	South Africa	ZAF	Africa	0	0	0	3695	Rural town	-29.839	17.4779	4128	Urban town	-29.0717	19.1312	4530	Regional city	-28.4764	21.2249
1550	Operating	-28.385	23.445	South Africa	ZAF	Africa	1	0	0	4583	Rural town	-28.3915	23.4826	4686	Urban town	-28.2217	23.5673	4342	Regional city	-28.7314	24.7203
1551	Pre-operating	-27.3761	25.4411	South Africa	ZAF	Africa	1	0	0	5378	Urban town	-27.205	25.3624	5746	Regional city	-26.7825	26.4807	0		0	0
1552	Pre-operating	-24.5	22.75	Botswana	BWA	Africa	0	0	0	7848	Rural town	-23.9242	22.9308	7512	Urban town	-24.4268	24.4672	7310	Regional city	-24.6784	25.8739
1553	Closed	-29	24.4167	South Africa	ZAF	Africa	1	0	0	4130	Rural town	-29.0717	24.5538	4342	Regional city	-28.7314	24.7203	0		0	0
1554	Operating	-31.4905	18.0304	South Africa	ZAF	Africa	1	0	0	2914	Rural town	-31.5522	18.2228	2853	Urban town	-31.6382	18.564	1886	Regional city	-33.5372	18.4754
1555	Closed	-28.4806	16.7761	South Africa	ZAF	Africa	0	0	0	4579	Rural town	-28.3915	16.7856	4128	Urban town	-29.0717	19.1312	4530	Regional city	-28.4764	21.2249
1556	Pre-operating	-29.6467	17.0781	South Africa	ZAF	Africa	1	0	0	3695	Rural town	-29.839	17.4779	4128	Urban town	-29.0717	19.1312	4530	Regional city	-28.4764	21.2249
1557	Operating	-22.617	24.771	Botswana	BWA	Africa	1	0	0	8293	Rural town	-23.4224	25.7174	8662	Urban town	-23.0048	26.5078	7310	Regional city	-24.6784	25.8739
1558	Operating	-28.7495	24.8178	South Africa	ZAF	Africa	0	0	0	4287	Rural town	-28.8164	24.8411	4342	Regional city	-28.7314	24.7203	0		0	0
1559	Operating	-29.4167	24.9925	South Africa	ZAF	Africa	1	0	0	3939	Urban town	-29.4124	25.0394	4342	Regional city	-28.7314	24.7203	0		0	0
1560	Operating	-28.2379	16.124	Namibia	NAM	Africa	1	0	0	4463	Urban town	-28.5614	16.4781	9062	Regional city	-22.5877	17.1283	0		0	0
1561	Operating	-28.3333	24.3167	South Africa	ZAF	Africa	1	0	0	4584	Urban town	-28.3915	24.3467	4342	Regional city	-28.7314	24.7203	0		0	0
1562	NA	-28.3407	17.3833	South Africa	ZAF	Africa	1	0	0	4529	Rural town	-28.4764	17.0102	4128	Urban town	-29.0717	19.1312	4530	Regional city	-28.4764	21.2249
1563	Pre-operating	-28.7331	22.4833	South Africa	ZAF	Africa	1	0	0	4224	Rural town	-28.9015	22.1452	4465	Urban town	-28.5614	21.2355	4530	Regional city	-28.4764	21.2249
1564	Pre-operating	-28.4831	24.3833	South Africa	ZAF	Africa	1	0	0	4532	Rural town	-28.4764	24.3589	4584	Urban town	-28.3915	24.3467	4342	Regional city	-28.7314	24.7203
1565	Pre-operating	-29.2	23.7667	South Africa	ZAF	Africa	1	0	0	4129	Rural town	-29.0717	23.7947	4285	Urban town	-28.8164	23.2168	4342	Regional city	-28.7314	24.7203
1566	Pre-operating	-25.9167	26.1667	South Africa	ZAF	Africa	1	0	0	6385	Rural town	-25.9391	26.148	6197	Urban town	-26.1919	26.183	5746	Regional city	-26.7825	26.4807
1567	Pre-operating	-29.4667	23.8333	South Africa	ZAF	Africa	1	0	0	3843	Urban town	-29.583	24.0865	4342	Regional city	-28.7314	24.7203	0		0	0
1568	Pre-operating	-29.6333	22.9167	South Africa	ZAF	Africa	1	0	0	3790	Urban town	-29.6683	22.793	4530	Regional city	-28.4764	21.2249	0		0	0
1569	Operating	-28.1256	16.8958	South Africa	ZAF	Africa	0	0	0	4579	Rural town	-28.3915	16.7856	4128	Urban town	-29.0717	19.1312	4530	Regional city	-28.4764	21.2249
1570	Pre-operating	-28.214	24.502	South Africa	ZAF	Africa	1	0	0	4769	Rural town	-28.052	24.5143	4928	Urban town	-27.7976	24.6938	4342	Regional city	-28.7314	24.7203
1571	Closed	-29.791	17.4752	South Africa	ZAF	Africa	0	0	0	3695	Rural town	-29.839	17.4779	4128	Urban town	-29.0717	19.1312	4530	Regional city	-28.4764	21.2249
1572	Operating	-29.3184	23.2519	South Africa	ZAF	Africa	0	0	0	3988	Rural town	-29.3272	22.854	3790	Urban town	-29.6683	22.793	4530	Regional city	-28.4764	21.2249
1573	Operating	-27.7562	23.0022	South Africa	ZAF	Africa	1	0	1	4926	Rural town	-27.7976	22.9715	4986	Urban town	-27.7129	23.068	4342	Regional city	-28.7314	24.7203
1574	Operating	-28.3894	22.9761	South Africa	ZAF	Africa	1	0	1	4634	Urban town	-28.3066	23.0391	4342	Regional city	-28.7314	24.7203	0		0	0
1575	Pre-operating	-29.35	23.4497	South Africa	ZAF	Africa	1	0	0	4129	Rural town	-29.0717	23.7947	4285	Urban town	-28.8164	23.2168	4342	Regional city	-28.7314	24.7203
1576	Operating	-28.5972	24.6373	South Africa	ZAF	Africa	1	0	0	4397	Rural town	-28.6464	24.7079	4342	Regional city	-28.7314	24.7203	0		0	0
1577	Pre-operating	-27.1833	25.3833	South Africa	ZAF	Africa	0	0	0	5378	Urban town	-27.205	25.3624	5746	Regional city	-26.7825	26.4807	0		0	0
1578	Pre-operating	-28.2494	23.7661	South Africa	ZAF	Africa	1	0	0	4686	Urban town	-28.2217	23.5673	4342	Regional city	-28.7314	24.7203	0		0	0
1579	Pre-operating	-27.3333	25.1333	South Africa	ZAF	Africa	1	0	0	5319	Rural town	-27.2896	25.0523	5378	Urban town	-27.205	25.3624	5746	Regional city	-26.7825	26.4807
1580	Pre-operating	-28.85	24.7167	South Africa	ZAF	Africa	0	0	0	4287	Rural town	-28.8164	24.8411	4342	Regional city	-28.7314	24.7203	0		0	0
1581	Pre-operating	-21.9064	15.4931	Namibia	NAM	Africa	0	0	0	9570	Rural town	-22.0045	15.6203	9955	Urban town	-21.4222	15.8941	9062	Regional city	-22.5877	17.1283
1582	Operating	-20.9811	15.0019	Namibia	NAM	Africa	1	0	0	10095	Rural town	-21.256	14.9449	9955	Urban town	-21.4222	15.8941	9062	Regional city	-22.5877	17.1283
1583	Pre-operating	-29.2228	23.3575	South Africa	ZAF	Africa	1	0	0	4225	Rural town	-28.9015	23.2286	4285	Urban town	-28.8164	23.2168	4342	Regional city	-28.7314	24.7203
1584	Pre-operating	-29.2667	23.4	South Africa	ZAF	Africa	1	0	0	4225	Rural town	-28.9015	23.2286	4285	Urban town	-28.8164	23.2168	4342	Regional city	-28.7314	24.7203
1585	Pre-operating	-29.4667	23.7167	South Africa	ZAF	Africa	0	0	0	3843	Urban town	-29.583	24.0865	4342	Regional city	-28.7314	24.7203	0		0	0
1586	Pre-operating	-27.6656	25.4334	South Africa	ZAF	Africa	1	0	0	5055	Rural town	-27.6282	25.6379	4930	Urban town	-27.7976	25.8779	4883	Regional city	-27.8824	26.6443
1587	Pre-operating	-26.315	24.815	South Africa	ZAF	Africa	1	0	0	5925	Rural town	-26.5292	24.8409	5589	Urban town	-26.9514	24.684	5746	Regional city	-26.7825	26.4807
1588	Operating	-28.3052	22.9983	South Africa	ZAF	Africa	1	0	1	4634	Urban town	-28.3066	23.0391	4342	Regional city	-28.7314	24.7203	0		0	0
1589	Pre-operating	-28.3333	23.1667	South Africa	ZAF	Africa	0	0	1	4634	Urban town	-28.3066	23.0391	4342	Regional city	-28.7314	24.7203	0		0	0
1590	Closed	-28.5831	24.5333	South Africa	ZAF	Africa	1	0	0	4468	Urban town	-28.5614	24.4792	4342	Regional city	-28.7314	24.7203	0		0	0
1591	NA	-28.7167	24.75	South Africa	ZAF	Africa	1	0	0	4342	Regional city	-28.7314	24.7203	0		0	0	0		0	0
1592	Pre-operating	-26.23	22.17	Botswana	BWA	Africa	0	0	0	6317	Rural town	-26.0234	22.4286	7512	Urban town	-24.4268	24.4672	7310	Regional city	-24.6784	25.8739
1593	Operating	-28.9949	24.4458	South Africa	ZAF	Africa	1	0	0	4130	Rural town	-29.0717	24.5538	4342	Regional city	-28.7314	24.7203	0		0	0
1594	Operating	-28.0555	24.0983	South Africa	ZAF	Africa	1	0	0	4877	Rural town	-27.8824	24.3827	4928	Urban town	-27.7976	24.6938	4342	Regional city	-28.7314	24.7203
1595	NA	-27.6256	25.5047	South Africa	ZAF	Africa	1	0	0	5055	Rural town	-27.6282	25.6379	4930	Urban town	-27.7976	25.8779	4883	Regional city	-27.8824	26.6443
1596	Operating	-28.3097	16.7858	South Africa	ZAF	Africa	1	0	0	4579	Rural town	-28.3915	16.7856	4128	Urban town	-29.0717	19.1312	4530	Regional city	-28.4764	21.2249
1597	Pre-operating	-28.693	24.725	South Africa	ZAF	Africa	1	0	0	4342	Regional city	-28.7314	24.7203	0		0	0	0		0	0
1598	Pre-operating	-26.75	26.6833	South Africa	ZAF	Africa	0	0	0	5658	Regional city	-26.8669	26.7071	0		0	0	0		0	0
1599	Pre-operating	-27.3167	25.5833	South Africa	ZAF	Africa	0	0	0	5378	Urban town	-27.205	25.3624	5746	Regional city	-26.7825	26.4807	0		0	0
1600	Operating	-28.0494	24.4497	South Africa	ZAF	Africa	1	0	0	4769	Rural town	-28.052	24.5143	4928	Urban town	-27.7976	24.6938	4342	Regional city	-28.7314	24.7203
1601	Operating	-21.2967	25.5314	Botswana	BWA	Africa	0	0	0	10020	Rural town	-21.3391	25.5842	9958	Urban town	-21.4222	25.5932	10183	Regional city	-21.1729	27.5458
1602	Operating	-28.1064	24.3983	South Africa	ZAF	Africa	0	0	0	4769	Rural town	-28.052	24.5143	4928	Urban town	-27.7976	24.6938	4342	Regional city	-28.7314	24.7203
1603	Pre-operating	-28.7214	18.7436	Namibia	NAM	Africa	1	0	1	4334	Rural town	-28.7314	19.3087	5876	Urban town	-26.6136	18.1152	9062	Regional city	-22.5877	17.1283
1604	Pre-operating	-31.9414	18.4419	South Africa	ZAF	Africa	0	0	0	2691	Rural town	-31.8962	18.5962	2853	Urban town	-31.6382	18.564	1886	Regional city	-33.5372	18.4754
1605	Pre-operating	-27.3806	25.8236	South Africa	ZAF	Africa	0	0	0	5251	Rural town	-27.3742	25.9233	5320	Urban town	-27.2896	26.0184	5590	Regional city	-26.9514	26.6124
1606	Pre-operating	-28.2831	23.4833	South Africa	ZAF	Africa	0	0	0	4686	Urban town	-28.2217	23.5673	4342	Regional city	-28.7314	24.7203	0		0	0
1607	Pre-operating	-29.6167	17.1333	South Africa	ZAF	Africa	1	0	0	3695	Rural town	-29.839	17.4779	4128	Urban town	-29.0717	19.1312	4530	Regional city	-28.4764	21.2249
1608	Operating	-28.6157	24.1	South Africa	ZAF	Africa	1	0	0	4340	Rural town	-28.7314	24.0709	4468	Urban town	-28.5614	24.4792	4342	Regional city	-28.7314	24.7203
1609	Operating	-21.5003	25.4703	Botswana	BWA	Africa	1	0	0	9900	Rural town	-21.5053	25.4979	9958	Urban town	-21.4222	25.5932	10183	Regional city	-21.1729	27.5458
1610	Operating	-25.5939	26.66	South Africa	ZAF	Africa	1	0	0	6606	Rural town	-25.6024	26.7402	6450	Urban town	-25.8549	26.8819	6551	Regional city	-25.6866	27.2839
1611	Operating	-28.0331	23.95	South Africa	ZAF	Africa	0	0	0	4686	Urban town	-28.2217	23.5673	4342	Regional city	-28.7314	24.7203	0		0	0
1612	Operating	-29.5667	17.2833	South Africa	ZAF	Africa	1	0	0	3695	Rural town	-29.839	17.4779	4128	Urban town	-29.0717	19.1312	4530	Regional city	-28.4764	21.2249
1613	Pre-operating	-21.3724	25.4426	Botswana	BWA	Africa	0	0	0	10096	Urban town	-21.256	25.3668	10183	Regional city	-21.1729	27.5458	0		0	0
1614	Operating	-27.75	23	South Africa	ZAF	Africa	1	0	1	4926	Rural town	-27.7976	22.9715	4986	Urban town	-27.7129	23.068	4342	Regional city	-28.7314	24.7203
1615	Pre-operating	-24.5833	18.5167	Namibia	NAM	Africa	0	0	0	7574	Rural town	-24.343	18.4327	7378	Urban town	-24.5945	17.9264	9062	Regional city	-22.5877	17.1283
1616	Operating	-27.2164	15.2833	Namibia	NAM	Africa	1	0	0	5875	Urban town	-26.6136	15.121	9062	Regional city	-22.5877	17.1283	0		0	0
1617	Pre-operating	-28.5	24.6208	South Africa	ZAF	Africa	1	0	0	4468	Urban town	-28.5614	24.4792	4342	Regional city	-28.7314	24.7203	0		0	0
1618	Pre-operating	-26.6167	21.6167	Botswana	BWA	Africa	0	0	0	5877	Rural town	-26.6136	21.965	7512	Urban town	-24.4268	24.4672	7310	Regional city	-24.6784	25.8739
1619	Pre-operating	-28.4202	23.4197	South Africa	ZAF	Africa	1	0	0	4583	Rural town	-28.3915	23.4826	4686	Urban town	-28.2217	23.5673	4342	Regional city	-28.7314	24.7203
1620	Pre-operating	-29.2164	23.4167	South Africa	ZAF	Africa	0	0	0	4225	Rural town	-28.9015	23.2286	4285	Urban town	-28.8164	23.2168	4342	Regional city	-28.7314	24.7203
1621	Closed	-28.33	24.394	South Africa	ZAF	Africa	0	0	0	4584	Urban town	-28.3915	24.3467	4342	Regional city	-28.7314	24.7203	0		0	0
1622	Operating	-28.5569	25.4574	South Africa	ZAF	Africa	1	0	0	4469	Urban town	-28.5614	25.2361	4342	Regional city	-28.7314	24.7203	0		0	0
1623	Pre-operating	-28.7167	22.7	South Africa	ZAF	Africa	0	0	0	4467	Rural town	-28.5614	22.9655	4634	Urban town	-28.3066	23.0391	4342	Regional city	-28.7314	24.7203
1624	Pre-operating	-29.5831	17.4333	South Africa	ZAF	Africa	0	0	0	3695	Rural town	-29.839	17.4779	4128	Urban town	-29.0717	19.1312	4530	Regional city	-28.4764	21.2249
1625	Pre-operating	-21.4025	25.6756	Botswana	BWA	Africa	0	0	0	9958	Urban town	-21.4222	25.5932	10183	Regional city	-21.1729	27.5458	0		0	0
1626	Pre-operating	-24.693	24.8533	Botswana	BWA	Africa	0	0	0	7379	Rural town	-24.5945	24.6991	7512	Urban town	-24.4268	24.4672	7310	Regional city	-24.6784	25.8739
1627	Pre-operating	-25.2575	24.0266	Botswana	BWA	Africa	0	0	0	6732	Rural town	-25.4342	23.7413	7512	Urban town	-24.4268	24.4672	7310	Regional city	-24.6784	25.8739
1628	Pre-operating	-24.15	21.75	Botswana	BWA	Africa	0	0	0	7756	Rural town	-24.0917	21.7881	9791	Urban town	-21.6716	21.6532	7310	Regional city	-24.6784	25.8739
1629	Pre-operating	-28	23.4997	South Africa	ZAF	Africa	0	0	0	4686	Urban town	-28.2217	23.5673	4342	Regional city	-28.7314	24.7203	0		0	0
1630	Pre-operating	-28.4831	23.15	South Africa	ZAF	Africa	0	0	0	4467	Rural town	-28.5614	22.9655	4634	Urban town	-28.3066	23.0391	4342	Regional city	-28.7314	24.7203
1631	Pre-operating	-28.4167	24.7164	South Africa	ZAF	Africa	0	0	0	4636	Urban town	-28.3066	24.7665	4342	Regional city	-28.7314	24.7203	0		0	0
1632	Pre-operating	-28.9831	24.7497	South Africa	ZAF	Africa	0	0	0	4084	Rural town	-29.1568	24.7835	3939	Urban town	-29.4124	25.0394	4342	Regional city	-28.7314	24.7203
1633	Pre-operating	-21.8135	25.9419	Botswana	BWA	Africa	0	0	0	9958	Urban town	-21.4222	25.5932	10183	Regional city	-21.1729	27.5458	0		0	0
1634	Pre-operating	-29.2831	23.7	South Africa	ZAF	Africa	0	0	0	4129	Rural town	-29.0717	23.7947	4285	Urban town	-28.8164	23.2168	4342	Regional city	-28.7314	24.7203
1635	Pre-operating	-29.3167	25.4333	South Africa	ZAF	Africa	0	0	0	4085	Urban town	-29.1568	25.4346	4086	Regional city	-29.1568	26.1941	0		0	0
1636	Pre-operating	-28.1667	25.4167	South Africa	ZAF	Africa	0	0	0	4729	Urban town	-28.1368	25.497	4342	Regional city	-28.7314	24.7203	0		0	0
1637	Pre-operating	-21.4482	16.5182	Namibia	NAM	Africa	0	0	0	9956	Rural town	-21.4222	15.9984	9955	Urban town	-21.4222	15.8941	9062	Regional city	-22.5877	17.1283
1638	Operating	-28.7606	24.7981	South Africa	ZAF	Africa	1	0	0	4287	Rural town	-28.8164	24.8411	4342	Regional city	-28.7314	24.7203	0		0	0
1639	Pre-operating	-28.2497	24.65	South Africa	ZAF	Africa	0	0	0	4636	Urban town	-28.3066	24.7665	4342	Regional city	-28.7314	24.7203	0		0	0
1640	Pre-operating	-28.45	24.6997	South Africa	ZAF	Africa	0	0	0	4636	Urban town	-28.3066	24.7665	4342	Regional city	-28.7314	24.7203	0		0	0
1641	Pre-operating	-21.1806	25.4432	Botswana	BWA	Africa	0	0	0	10096	Urban town	-21.256	25.3668	10183	Regional city	-21.1729	27.5458	0		0	0
1642	Operating	-20.6106	22.9864	Botswana	BWA	Africa	1	0	1	11005	Rural town	-20.3431	22.9877	11317	Urban town	-20.0117	23.3722	10183	Regional city	-21.1729	27.5458
1643	Pre-operating	-29.3289	20.1131	South Africa	ZAF	Africa	1	0	1	4282	Rural town	-28.8164	20.6179	4336	Urban town	-28.7314	20.6075	4530	Regional city	-28.4764	21.2249
1644	Pre-operating	-22.9524	17.7926	Namibia	NAM	Africa	1	0	1	8744	Rural town	-22.9213	17.1542	9062	Regional city	-22.5877	17.1283	0		0	0
1645	Pre-operating	-22.3341	18.4443	Namibia	NAM	Africa	1	0	1	9208	Rural town	-22.4209	18.4772	9209	Urban town	-22.4209	19.0009	9062	Regional city	-22.5877	17.1283
1646	Pre-operating	-28.4534	24.7625	South Africa	ZAF	Africa	0	0	0	4636	Urban town	-28.3066	24.7665	4342	Regional city	-28.7314	24.7203	0		0	0
1647	Pre-operating	-24.9	14.8	Namibia	NAM	Africa	0	0	0	5875	Urban town	-26.6136	15.121	9062	Regional city	-22.5877	17.1283	0		0	0
1648	Pre-operating	-29.4833	22.5167	South Africa	ZAF	Africa	0	0	0	3789	Rural town	-29.6683	22.6842	3790	Urban town	-29.6683	22.793	4530	Regional city	-28.4764	21.2249
1649	Pre-operating	-27.8831	15.7167	Namibia	NAM	Africa	0	0	0	4815	Rural town	-27.9672	16.7443	4463	Urban town	-28.5614	16.4781	9062	Regional city	-22.5877	17.1283
1650	Pre-operating	-21.2451	25.7758	Botswana	BWA	Africa	0	0	0	10020	Rural town	-21.3391	25.5842	9958	Urban town	-21.4222	25.5932	10183	Regional city	-21.1729	27.5458
1651	Pre-operating	-29.0667	20.7833	South Africa	ZAF	Africa	1	0	1	4282	Rural town	-28.8164	20.6179	4336	Urban town	-28.7314	20.6075	4530	Regional city	-28.4764	21.2249
1652	Operating	-28.05	24.7333	South Africa	ZAF	Africa	1	0	0	4818	Rural town	-27.9672	24.7178	4880	Urban town	-27.8824	24.8135	4342	Regional city	-28.7314	24.7203
1653	Pre-operating	-27.2492	25.5333	South Africa	ZAF	Africa	0	0	0	5378	Urban town	-27.205	25.3624	5746	Regional city	-26.7825	26.4807	0		0	0
1654	Operating	-28.3253	24.6498	South Africa	ZAF	Africa	0	0	0	4636	Urban town	-28.3066	24.7665	4342	Regional city	-28.7314	24.7203	0		0	0
1655	Operating	-29.3206	23.192	South Africa	ZAF	Africa	0	0	0	3988	Rural town	-29.3272	22.854	3790	Urban town	-29.6683	22.793	4530	Regional city	-28.4764	21.2249
1656	Pre-operating	-29.653	19.016	South Africa	ZAF	Africa	0	0	0	4036	Rural town	-29.242	18.8252	4128	Urban town	-29.0717	19.1312	4530	Regional city	-28.4764	21.2249
1657	Operating	-28.1002	24.4049	South Africa	ZAF	Africa	1	0	0	4769	Rural town	-28.052	24.5143	4928	Urban town	-27.7976	24.6938	4342	Regional city	-28.7314	24.7203
1658	Pre-operating	-28.0664	24.8164	South Africa	ZAF	Africa	0	0	0	4728	Urban town	-28.1368	24.8499	4342	Regional city	-28.7314	24.7203	0		0	0
1659	Pre-operating	-29.25	23.7667	South Africa	ZAF	Africa	1	0	0	4129	Rural town	-29.0717	23.7947	4285	Urban town	-28.8164	23.2168	4342	Regional city	-28.7314	24.7203
1660	Pre-operating	-28.3331	24.4333	South Africa	ZAF	Africa	0	0	0	4584	Urban town	-28.3915	24.3467	4342	Regional city	-28.7314	24.7203	0		0	0
1661	Operating	-22.555	15.061	Namibia	NAM	Africa	1	0	0	9206	Urban town	-22.4209	15.0206	9062	Regional city	-22.5877	17.1283	0		0	0
1662	Operating	-22.485	15.0497	Namibia	NAM	Africa	1	0	0	9206	Urban town	-22.4209	15.0206	9062	Regional city	-22.5877	17.1283	0		0	0
1663	Pre-operating	-22.8097	15.3242	Namibia	NAM	Africa	1	0	1	9206	Urban town	-22.4209	15.0206	9062	Regional city	-22.5877	17.1283	0		0	0
1664	Operating	-22.2045	14.8533	Namibia	NAM	Africa	1	0	1	9206	Urban town	-22.4209	15.0206	9062	Regional city	-22.5877	17.1283	0		0	0
1665	Operating	-22.2926	15.2741	Namibia	NAM	Africa	1	0	0	9206	Urban town	-22.4209	15.0206	9062	Regional city	-22.5877	17.1283	0		0	0
1666	Pre-operating	-29.1667	24.75	South Africa	ZAF	Africa	0	0	0	4084	Rural town	-29.1568	24.7835	3939	Urban town	-29.4124	25.0394	4342	Regional city	-28.7314	24.7203
1667	Pre-operating	-23.5678	15.26	Namibia	NAM	Africa	1	0	1	8743	Urban town	-22.9213	14.5296	9062	Regional city	-22.5877	17.1283	0		0	0
1668	Operating	-26.8464	26.4924	South Africa	ZAF	Africa	1	0	0	5746	Regional city	-26.7825	26.4807	0		0	0	0		0	0
1669	Pre-operating	-21.8692	14.1134	Namibia	NAM	Africa	0	0	0	9515	Rural town	-22.0877	14.2663	8981	Urban town	-22.671	14.618	9062	Regional city	-22.5877	17.1283
1670	Pre-operating	-22.9004	14.9269	Namibia	NAM	Africa	1	0	1	8981	Urban town	-22.671	14.618	9062	Regional city	-22.5877	17.1283	0		0	0
1671	Pre-operating	-21.9413	14.9441	Namibia	NAM	Africa	1	0	0	9206	Urban town	-22.4209	15.0206	9062	Regional city	-22.5877	17.1283	0		0	0
1672	Pre-operating	-27.18	24.7356	South Africa	ZAF	Africa	1	0	0	5318	Rural town	-27.2896	24.7303	5589	Urban town	-26.9514	24.684	5746	Regional city	-26.7825	26.4807
1673	Operating	-32.742	22.82	South Africa	ZAF	Africa	0	0	1	2199	Rural town	-32.9313	23.1783	2027	Urban town	-33.2774	23.4582	1653	Regional city	-33.971	22.4557
1674	Pre-operating	-30.85	17.6667	South Africa	ZAF	Africa	0	0	0	3340	Rural town	-30.6085	18.0011	2853	Urban town	-31.6382	18.564	1886	Regional city	-33.5372	18.4754
1675	Pre-operating	-22.705	14.831	Namibia	NAM	Africa	1	0	0	8981	Urban town	-22.671	14.618	9062	Regional city	-22.5877	17.1283	0		0	0
1676	Pre-operating	-32.4359	22.6904	South Africa	ZAF	Africa	1	0	1	2455	Rural town	-32.4132	22.5407	2497	Urban town	-32.327	22.5273	1846	Regional city	-33.6239	22.1755
1677	Pre-operating	-32.35	22.05	South Africa	ZAF	Africa	1	0	1	2497	Urban town	-32.327	22.5273	1846	Regional city	-33.6239	22.1755	0		0	0
1678	Pre-operating	-29.6331	22.85	South Africa	ZAF	Africa	1	0	0	3790	Urban town	-29.6683	22.793	4530	Regional city	-28.4764	21.2249	0		0	0
1679	Pre-operating	-29.6167	22.85	South Africa	ZAF	Africa	0	0	0	3790	Urban town	-29.6683	22.793	4530	Regional city	-28.4764	21.2249	0		0	0
1680	Pre-operating	-29.2094	24.9317	South Africa	ZAF	Africa	0	0	0	4084	Rural town	-29.1568	24.7835	3939	Urban town	-29.4124	25.0394	4342	Regional city	-28.7314	24.7203
1681	NA	-28.0645	17.1368	Namibia	NAM	Africa	0	0	0	4815	Rural town	-27.9672	16.7443	4463	Urban town	-28.5614	16.4781	9062	Regional city	-22.5877	17.1283
1682	Pre-operating	-22.896	25.095	Botswana	BWA	Africa	1	0	0	8293	Rural town	-23.4224	25.7174	8662	Urban town	-23.0048	26.5078	7310	Regional city	-24.6784	25.8739
1683	Pre-operating	-28.6734	18.5343	Namibia	NAM	Africa	0	0	0	4767	Rural town	-28.052	18.693	5876	Urban town	-26.6136	18.1152	9062	Regional city	-22.5877	17.1283
1684	Pre-operating	-21.5208	15.5414	Namibia	NAM	Africa	0	0	0	9955	Urban town	-21.4222	15.8941	9062	Regional city	-22.5877	17.1283	0		0	0
1685	Pre-operating	-26.95	25.6833	South Africa	ZAF	Africa	0	0	0	5522	Rural town	-27.0359	25.6601	5378	Urban town	-27.205	25.3624	5746	Regional city	-26.7825	26.4807
1686	Operating	-25.9667	26.1667	South Africa	ZAF	Africa	0	0	0	6385	Rural town	-25.9391	26.148	6197	Urban town	-26.1919	26.183	5746	Regional city	-26.7825	26.4807
1687	Pre-operating	-28.37	24.694	South Africa	ZAF	Africa	0	0	0	4636	Urban town	-28.3066	24.7665	4342	Regional city	-28.7314	24.7203	0		0	0
1688	Pre-operating	-21.7026	14.4683	Namibia	NAM	Africa	1	0	0	9515	Rural town	-22.0877	14.2663	8981	Urban town	-22.671	14.618	9062	Regional city	-22.5877	17.1283
1689	Pre-operating	-24.3817	26.1094	Botswana	BWA	Africa	0	0	0	7516	Urban town	-24.4268	26.1589	7310	Regional city	-24.6784	25.8739	0		0	0
1690	Pre-operating	-27.5	23.45	South Africa	ZAF	Africa	0	0	0	5180	Urban town	-27.4589	23.4646	4342	Regional city	-28.7314	24.7203	0		0	0
1691	Pre-operating	-21.4692	25.5076	Botswana	BWA	Africa	1	0	0	9900	Rural town	-21.5053	25.4979	9958	Urban town	-21.4222	25.5932	10183	Regional city	-21.1729	27.5458
1692	Pre-operating	-28.3333	24.3164	South Africa	ZAF	Africa	0	0	0	4584	Urban town	-28.3915	24.3467	4342	Regional city	-28.7314	24.7203	0		0	0
1693	Pre-operating	-21.234	25.628	Botswana	BWA	Africa	0	0	0	10020	Rural town	-21.3391	25.5842	9958	Urban town	-21.4222	25.5932	10183	Regional city	-21.1729	27.5458
1694	Pre-operating	-28.5	24.75	South Africa	ZAF	Africa	0	0	0	4397	Rural town	-28.6464	24.7079	4342	Regional city	-28.7314	24.7203	0		0	0
1695	Pre-operating	-28.95	23.95	South Africa	ZAF	Africa	0	0	0	4129	Rural town	-29.0717	23.7947	4285	Urban town	-28.8164	23.2168	4342	Regional city	-28.7314	24.7203
1696	Pre-operating	-28.65	24.0667	South Africa	ZAF	Africa	0	0	0	4340	Rural town	-28.7314	24.0709	4468	Urban town	-28.5614	24.4792	4342	Regional city	-28.7314	24.7203
1697	Pre-operating	-28.3831	23.4833	South Africa	ZAF	Africa	0	0	0	4583	Rural town	-28.3915	23.4826	4686	Urban town	-28.2217	23.5673	4342	Regional city	-28.7314	24.7203
1698	Pre-operating	-32.3667	19.4	South Africa	ZAF	Africa	1	0	0	2527	Rural town	-32.2408	19.1933	2496	Urban town	-32.327	18.3187	1886	Regional city	-33.5372	18.4754
1699	Pre-operating	-21.9833	24.15	Botswana	BWA	Africa	0	0	0	10179	Rural town	-21.1729	24.8371	10096	Urban town	-21.256	25.3668	10183	Regional city	-21.1729	27.5458
1700	Pre-operating	-28.7167	24.7333	South Africa	ZAF	Africa	0	0	0	4342	Regional city	-28.7314	24.7203	0		0	0	0		0	0
1701	NA	-24.9008	16.2304	Namibia	NAM	Africa	0	0	0	7183	Rural town	-24.8462	16.9953	7378	Urban town	-24.5945	17.9264	9062	Regional city	-22.5877	17.1283
1702	Pre-operating	-29.4681	22.8897	South Africa	ZAF	Africa	0	0	0	3988	Rural town	-29.3272	22.854	3790	Urban town	-29.6683	22.793	4530	Regional city	-28.4764	21.2249
1703	NA	-28.6831	24.7167	South Africa	ZAF	Africa	0	0	0	4397	Rural town	-28.6464	24.7079	4342	Regional city	-28.7314	24.7203	0		0	0
1704	Operating	-27.5997	24.0167	South Africa	ZAF	Africa	1	0	0	5113	Rural town	-27.5435	24.2282	4928	Urban town	-27.7976	24.6938	4342	Regional city	-28.7314	24.7203
1705	Pre-operating	-24.6924	24.8649	Botswana	BWA	Africa	0	0	0	7379	Rural town	-24.5945	24.6991	7512	Urban town	-24.4268	24.4672	7310	Regional city	-24.6784	25.8739
1706	Operating	-20.9667	22.8333	Botswana	BWA	Africa	1	0	1	10826	Rural town	-20.509	22.6913	11317	Urban town	-20.0117	23.3722	10183	Regional city	-21.1729	27.5458
1707	Operating	-27.3667	25.8667	South Africa	ZAF	Africa	0	0	0	5251	Rural town	-27.3742	25.9233	5320	Urban town	-27.2896	26.0184	5590	Regional city	-26.9514	26.6124
1708	Pre-operating	-22.5589	17.0825	Namibia	NAM	Africa	0	0	1	9062	Regional city	-22.5877	17.1283	0		0	0	0		0	0
1709	Pre-operating	-28.9331	17.9	South Africa	ZAF	Africa	1	0	0	4035	Rural town	-29.242	17.7396	4128	Urban town	-29.0717	19.1312	4530	Regional city	-28.4764	21.2249
1710	Pre-operating	-21.8177	17.9268	Namibia	NAM	Africa	1	0	1	9208	Rural town	-22.4209	18.4772	9209	Urban town	-22.4209	19.0009	9062	Regional city	-22.5877	17.1283
1711	Pre-operating	-26.6833	19.75	Namibia	NAM	Africa	0	0	0	5732	Rural town	-26.7825	19.6304	5876	Urban town	-26.6136	18.1152	9062	Regional city	-22.5877	17.1283
1712	Pre-operating	-28.9295	22.6758	South Africa	ZAF	Africa	0	0	1	3988	Rural town	-29.3272	22.854	3790	Urban town	-29.6683	22.793	4530	Regional city	-28.4764	21.2249
1713	Pre-operating	-29.226	23.357	South Africa	ZAF	Africa	0	0	0	4225	Rural town	-28.9015	23.2286	4285	Urban town	-28.8164	23.2168	4342	Regional city	-28.7314	24.7203
1714	Operating	-26.9956	26.6092	South Africa	ZAF	Africa	1	0	0	5523	Rural town	-27.0359	26.6248	5590	Regional city	-26.9514	26.6124	0		0	0
1715	Operating	-24.5525	24.6678	Botswana	BWA	Africa	0	0	0	7379	Rural town	-24.5945	24.6991	7512	Urban town	-24.4268	24.4672	7310	Regional city	-24.6784	25.8739
1716	Pre-operating	-23.155	15.5764	Namibia	NAM	Africa	0	0	0	9206	Urban town	-22.4209	15.0206	9062	Regional city	-22.5877	17.1283	0		0	0
1717	Pre-operating	-21.9667	15.3167	Namibia	NAM	Africa	1	0	0	9570	Rural town	-22.0045	15.6203	9955	Urban town	-21.4222	15.8941	9062	Regional city	-22.5877	17.1283
1718	Pre-operating	-20.8194	16.1325	Namibia	NAM	Africa	1	0	0	10499	Rural town	-20.8408	16.1676	10920	Urban town	-20.426	16.6597	9062	Regional city	-22.5877	17.1283
1719	Pre-operating	-30.9861	18.6292	South Africa	ZAF	Africa	1	0	0	3135	Rural town	-31.1228	18.3909	2853	Urban town	-31.6382	18.564	1886	Regional city	-33.5372	18.4754
1720	Pre-operating	-24.6188	24.7839	Botswana	BWA	Africa	0	0	0	7379	Rural town	-24.5945	24.6991	7512	Urban town	-24.4268	24.4672	7310	Regional city	-24.6784	25.8739
1721	Pre-operating	-23.0815	14.6479	Namibia	NAM	Africa	0	0	1	8743	Urban town	-22.9213	14.5296	9062	Regional city	-22.5877	17.1283	0		0	0
1722	Pre-operating	-22.1043	15.9967	Namibia	NAM	Africa	1	0	1	9627	Rural town	-21.9212	15.8237	9955	Urban town	-21.4222	15.8941	9062	Regional city	-22.5877	17.1283
1723	Closed	-29.7641	25.4197	South Africa	ZAF	Africa	0	0	0	3736	Urban town	-29.7536	25.4188	4086	Regional city	-29.1568	26.1941	0		0	0
1724	Pre-operating	-22.9383	14.8422	Namibia	NAM	Africa	1	0	1	8743	Urban town	-22.9213	14.5296	9062	Regional city	-22.5877	17.1283	0		0	0
1725	Pre-operating	-29.4127	21.8269	South Africa	ZAF	Africa	1	0	1	3937	Rural town	-29.4124	22.1051	3790	Urban town	-29.6683	22.793	4530	Regional city	-28.4764	21.2249
1726	Pre-operating	-28.1833	26.6176	South Africa	ZAF	Africa	1	1	0	4687	Rural town	-28.2217	26.6966	4585	Urban town	-28.3915	26.7231	4730	Regional city	-28.1368	26.8992
1727	Operating	-27.4703	25.8939	South Africa	ZAF	Africa	1	0	0	5251	Rural town	-27.3742	25.9233	5320	Urban town	-27.2896	26.0184	5590	Regional city	-26.9514	26.6124
1728	Pre-operating	-27.8655	16.6904	Namibia	NAM	Africa	1	0	1	4815	Rural town	-27.9672	16.7443	4463	Urban town	-28.5614	16.4781	9062	Regional city	-22.5877	17.1283
1729	Pre-operating	-30.8644	17.9664	South Africa	ZAF	Africa	1	0	1	3340	Rural town	-30.6085	18.0011	2853	Urban town	-31.6382	18.564	1886	Regional city	-33.5372	18.4754
1730	Pre-operating	-21.4523	26.5604	Botswana	BWA	Africa	0	0	0	10097	Rural town	-21.256	25.9921	9958	Urban town	-21.4222	25.5932	10183	Regional city	-21.1729	27.5458
1731	Pre-operating	-27.7949	26.6852	South Africa	ZAF	Africa	1	0	0	4933	Rural town	-27.7976	26.6314	4989	Urban town	-27.7129	26.6185	4934	Regional city	-27.7976	26.7391
1732	Pre-operating	-21.2146	22.4587	Botswana	BWA	Africa	1	0	1	10261	Rural town	-21.0899	22.2248	9791	Urban town	-21.6716	21.6532	7310	Regional city	-24.6784	25.8739
1733	Pre-operating	-21.9619	16.1102	Namibia	NAM	Africa	0	0	1	9627	Rural town	-21.9212	15.8237	9955	Urban town	-21.4222	15.8941	9062	Regional city	-22.5877	17.1283
1734	Pre-operating	-24.095	26.2925	Botswana	BWA	Africa	1	1	0	7911	Rural town	-23.8405	26.0847	7516	Urban town	-24.4268	26.1589	7310	Regional city	-24.6784	25.8739
1735	Pre-operating	-21.3072	25.7061	Botswana	BWA	Africa	0	0	0	10020	Rural town	-21.3391	25.5842	9958	Urban town	-21.4222	25.5932	10183	Regional city	-21.1729	27.5458
1736	Pre-operating	-23.1597	14.935	Namibia	NAM	Africa	0	0	0	8743	Urban town	-22.9213	14.5296	9062	Regional city	-22.5877	17.1283	0		0	0
1737	Pre-operating	-22.9326	26.1728	Botswana	BWA	Africa	1	1	0	8817	Rural town	-22.8379	26.4876	8662	Urban town	-23.0048	26.5078	7310	Regional city	-24.6784	25.8739
1738	Pre-operating	-22.7567	14.7979	Namibia	NAM	Africa	0	0	0	8981	Urban town	-22.671	14.618	9062	Regional city	-22.5877	17.1283	0		0	0
1739	Pre-operating	-23.7211	26.1564	Botswana	BWA	Africa	1	1	0	7911	Rural town	-23.8405	26.0847	7516	Urban town	-24.4268	26.1589	7310	Regional city	-24.6784	25.8739
1740	Pre-operating	-22.2984	17.3167	Namibia	NAM	Africa	1	0	1	9207	Rural town	-22.4209	17.1155	9062	Regional city	-22.5877	17.1283	0		0	0
1741	Pre-operating	-21.4317	14.5175	Namibia	NAM	Africa	0	0	0	10095	Rural town	-21.256	14.9449	9955	Urban town	-21.4222	15.8941	9062	Regional city	-22.5877	17.1283
1742	Pre-operating	-24.0289	24.3453	Botswana	BWA	Africa	1	1	0	7849	Rural town	-23.9242	24.7239	7757	Urban town	-24.0917	25.0606	7310	Regional city	-24.6784	25.8739
1743	Pre-operating	-27.7644	16.7392	Namibia	NAM	Africa	0	0	1	4815	Rural town	-27.9672	16.7443	4463	Urban town	-28.5614	16.4781	9062	Regional city	-22.5877	17.1283
1744	Pre-operating	-29.3079	23.2242	South Africa	ZAF	Africa	0	0	0	3988	Rural town	-29.3272	22.854	3790	Urban town	-29.6683	22.793	4530	Regional city	-28.4764	21.2249
1745	Pre-operating	-24.5333	17.75	Namibia	NAM	Africa	0	0	1	7440	Rural town	-24.5106	17.919	7378	Urban town	-24.5945	17.9264	9062	Regional city	-22.5877	17.1283
1746	Pre-operating	-24.044	24.089	Botswana	BWA	Africa	0	1	0	7795	Rural town	-24.0079	23.8897	7512	Urban town	-24.4268	24.4672	7310	Regional city	-24.6784	25.8739
1747	Pre-operating	-20.8083	22.7025	Botswana	BWA	Africa	1	0	1	10826	Rural town	-20.509	22.6913	11317	Urban town	-20.0117	23.3722	10183	Regional city	-21.1729	27.5458
1748	Pre-operating	-23.9548	16.4741	Namibia	NAM	Africa	0	0	1	8367	Urban town	-23.3389	17.0822	9062	Regional city	-22.5877	17.1283	0		0	0
1749	Pre-operating	-20.6667	14.1667	Namibia	NAM	Africa	0	0	0	11004	Urban town	-20.3431	14.9929	9062	Regional city	-22.5877	17.1283	0		0	0
1750	Pre-operating	-24.9133	18.6772	Namibia	NAM	Africa	0	1	0	7184	Rural town	-24.8462	18.7965	7378	Urban town	-24.5945	17.9264	9062	Regional city	-22.5877	17.1283
1751	Pre-operating	-21.2358	26.2761	Botswana	BWA	Africa	1	1	0	10097	Rural town	-21.256	25.9921	9958	Urban town	-21.4222	25.5932	10183	Regional city	-21.1729	27.5458
1752	Pre-operating	-21.9632	23.9289	Botswana	BWA	Africa	0	0	1	10179	Rural town	-21.1729	24.8371	10096	Urban town	-21.256	25.3668	10183	Regional city	-21.1729	27.5458
1753	Pre-operating	-23.6667	26.5	Botswana	BWA	Africa	0	1	0	7991	Rural town	-23.7569	26.6012	8594	Urban town	-23.0883	26.8332	7310	Regional city	-24.6784	25.8739
1754	Pre-operating	-23.79	25.8	Botswana	BWA	Africa	1	1	0	8131	Rural town	-23.5896	25.843	8662	Urban town	-23.0048	26.5078	7310	Regional city	-24.6784	25.8739
1755	Pre-operating	-23.3942	24.5014	Botswana	BWA	Africa	0	1	0	7849	Rural town	-23.9242	24.7239	7757	Urban town	-24.0917	25.0606	7310	Regional city	-24.6784	25.8739
1756	Operating	-30.1333	26.0667	South Africa	ZAF	Africa	0	1	0	3611	Rural town	-30.0098	25.7867	3737	Urban town	-29.7536	25.9633	4086	Regional city	-29.1568	26.1941
1757	Pre-operating	-32.7508	17.9489	South Africa	ZAF	Africa	1	0	0	2291	Rural town	-32.7585	17.9292	2193	Urban town	-32.9313	17.951	1886	Regional city	-33.5372	18.4754
1758	Pre-operating	-25.7328	22.0268	Botswana	BWA	Africa	0	0	0	6317	Rural town	-26.0234	22.4286	7512	Urban town	-24.4268	24.4672	7310	Regional city	-24.6784	25.8739
1759	Operating	-28.738	24.7855	South Africa	ZAF	Africa	1	0	0	4342	Regional city	-28.7314	24.7203	0		0	0	0		0	0
1760	Operating	-28.1498	23.1074	South Africa	ZAF	Africa	0	0	1	4685	Rural town	-28.2217	23.2435	4634	Urban town	-28.3066	23.0391	4342	Regional city	-28.7314	24.7203
1761	Pre-operating	-23.105	24.1647	Botswana	BWA	Africa	0	0	0	7795	Rural town	-24.0079	23.8897	7512	Urban town	-24.4268	24.4672	7310	Regional city	-24.6784	25.8739
1762	Pre-operating	-21.4598	25.4809	Botswana	BWA	Africa	0	0	0	9900	Rural town	-21.5053	25.4979	9958	Urban town	-21.4222	25.5932	10183	Regional city	-21.1729	27.5458
1763	Pre-operating	-22.4913	15.093	Namibia	NAM	Africa	1	0	0	9206	Urban town	-22.4209	15.0206	9062	Regional city	-22.5877	17.1283	0		0	0
1764	Pre-operating	-24.032	26.1672	Botswana	BWA	Africa	1	1	0	7911	Rural town	-23.8405	26.0847	7516	Urban town	-24.4268	26.1589	7310	Regional city	-24.6784	25.8739
1765	Operating	-28.7613	24.798	South Africa	ZAF	Africa	1	0	0	4287	Rural town	-28.8164	24.8411	4342	Regional city	-28.7314	24.7203	0		0	0
1766	Pre-operating	-22.6439	25.7677	Botswana	BWA	Africa	0	1	0	9211	Rural town	-22.4209	26.4379	9212	Urban town	-22.4209	26.7521	10183	Regional city	-21.1729	27.5458
1767	Pre-operating	-22.1064	26.2051	Botswana	BWA	Africa	0	0	0	9211	Rural town	-22.4209	26.4379	9212	Urban town	-22.4209	26.7521	10183	Regional city	-21.1729	27.5458
1768	Pre-operating	-25.2062	24.5635	Botswana	BWA	Africa	0	0	0	6546	Rural town	-25.6866	24.3044	7057	Urban town	-25.0141	25.3872	7310	Regional city	-24.6784	25.8739
1769	Pre-operating	-21.336	26.077	Botswana	BWA	Africa	0	0	0	10097	Rural town	-21.256	25.9921	9958	Urban town	-21.4222	25.5932	10183	Regional city	-21.1729	27.5458
1770	Pre-operating	-21.5615	14.4183	Namibia	NAM	Africa	0	0	1	9515	Rural town	-22.0877	14.2663	8981	Urban town	-22.671	14.618	9062	Regional city	-22.5877	17.1283
1771	NA	-21.3831	25.4392	Botswana	BWA	Africa	0	0	0	9900	Rural town	-21.5053	25.4979	9958	Urban town	-21.4222	25.5932	10183	Regional city	-21.1729	27.5458
1772	NA	-23.4914	16.9971	Namibia	NAM	Africa	0	0	0	8367	Urban town	-23.3389	17.0822	9062	Regional city	-22.5877	17.1283	0		0	0
1773	Operating	-31.257	17.943	South Africa	ZAF	Africa	1	0	1	3106	Rural town	-31.2086	17.8516	2853	Urban town	-31.6382	18.564	1886	Regional city	-33.5372	18.4754
1774	Pre-operating	-28.7607	24.6787	South Africa	ZAF	Africa	0	0	0	4342	Regional city	-28.7314	24.7203	0		0	0	0		0	0
1775	Pre-operating	-28.5107	23.2984	South Africa	ZAF	Africa	0	0	0	4583	Rural town	-28.3915	23.4826	4686	Urban town	-28.2217	23.5673	4342	Regional city	-28.7314	24.7203
1776	NA	-28.05	23.05	South Africa	ZAF	Africa	0	0	0	4685	Rural town	-28.2217	23.2435	4634	Urban town	-28.3066	23.0391	4342	Regional city	-28.7314	24.7203
1777	NA	-26.0214	22.3708	Botswana	BWA	Africa	0	0	0	6317	Rural town	-26.0234	22.4286	7512	Urban town	-24.4268	24.4672	7310	Regional city	-24.6784	25.8739
1778	Operating	-31.5482	18.092	South Africa	ZAF	Africa	1	0	0	2914	Rural town	-31.5522	18.2228	2853	Urban town	-31.6382	18.564	1886	Regional city	-33.5372	18.4754
1779	Closed	-27.5666	25.5833	South Africa	ZAF	Africa	0	0	0	5055	Rural town	-27.6282	25.6379	4930	Urban town	-27.7976	25.8779	4883	Regional city	-27.8824	26.6443
1780	Operating	-28.449	24.326	South Africa	ZAF	Africa	0	0	0	4532	Rural town	-28.4764	24.3589	4584	Urban town	-28.3915	24.3467	4342	Regional city	-28.7314	24.7203
1781	Pre-operating	-29.5184	17.4229	South Africa	ZAF	Africa	0	0	0	3841	Rural town	-29.583	17.7766	4128	Urban town	-29.0717	19.1312	4530	Regional city	-28.4764	21.2249
1782	Pre-operating	-28.369	23.099	South Africa	ZAF	Africa	0	0	0	4634	Urban town	-28.3066	23.0391	4342	Regional city	-28.7314	24.7203	0		0	0
1783	NA	-27.1386	24.5785	South Africa	ZAF	Africa	0	0	0	5455	Rural town	-27.1205	24.4926	5589	Urban town	-26.9514	24.684	5746	Regional city	-26.7825	26.4807
1784	Operating	-27.1382	22.8696	South Africa	ZAF	Africa	1	0	1	5450	Rural town	-27.1205	22.9913	5180	Urban town	-27.4589	23.4646	4342	Regional city	-28.7314	24.7203
1785	NA	-26.7031	25.4852	South Africa	ZAF	Africa	0	0	0	5814	Rural town	-26.698	25.5056	5929	Urban town	-26.5292	25.8029	5746	Regional city	-26.7825	26.4807
1786	NA	-27.7644	26.6401	South Africa	ZAF	Africa	0	0	0	4933	Rural town	-27.7976	26.6314	4989	Urban town	-27.7129	26.6185	4934	Regional city	-27.7976	26.7391
1787	NA	-25.6159	23.2611	South Africa	ZAF	Africa	0	0	1	6443	Rural town	-25.8549	23.5803	5589	Urban town	-26.9514	24.684	5746	Regional city	-26.7825	26.4807
1788	NA	-28.5167	25.4667	South Africa	ZAF	Africa	0	0	0	4469	Urban town	-28.5614	25.2361	4342	Regional city	-28.7314	24.7203	0		0	0
1789	Closed	-29.62	17.055	South Africa	ZAF	Africa	0	0	0	4034	Rural town	-29.242	16.871	4128	Urban town	-29.0717	19.1312	4530	Regional city	-28.4764	21.2249
1790	Pre-operating	-20.9522	26.6813	Botswana	BWA	Africa	0	0	1	10588	Rural town	-20.7578	26.6665	10829	Urban town	-20.509	27.0551	10183	Regional city	-21.1729	27.5458
1791	Pre-operating	-21.24	26.275	Botswana	BWA	Africa	0	0	0	10097	Rural town	-21.256	25.9921	9958	Urban town	-21.4222	25.5932	10183	Regional city	-21.1729	27.5458
1792	Pre-operating	-20.81	26.225	Botswana	BWA	Africa	0	0	0	10667	Rural town	-20.6748	26.2415	10829	Urban town	-20.509	27.0551	10183	Regional city	-21.1729	27.5458
1793	Pre-operating	-26.199	23.789	South Africa	ZAF	Africa	0	0	1	6258	Rural town	-26.1076	23.825	5589	Urban town	-26.9514	24.684	5746	Regional city	-26.7825	26.4807
1794	Pre-operating	-28.5514	23.2354	South Africa	ZAF	Africa	0	0	0	4467	Rural town	-28.5614	22.9655	4634	Urban town	-28.3066	23.0391	4342	Regional city	-28.7314	24.7203
1795	Pre-operating	-28.442	23.609	South Africa	ZAF	Africa	0	0	0	4583	Rural town	-28.3915	23.4826	4686	Urban town	-28.2217	23.5673	4342	Regional city	-28.7314	24.7203
1796	Pre-operating	-29.602	22.88	South Africa	ZAF	Africa	0	0	0	3790	Urban town	-29.6683	22.793	4530	Regional city	-28.4764	21.2249	0		0	0
1797	Pre-operating	-29.1666	18.25	South Africa	ZAF	Africa	0	0	0	3893	Rural town	-29.4977	17.9847	4128	Urban town	-29.0717	19.1312	4530	Regional city	-28.4764	21.2249
1798	NA	-28.72	17.61	Namibia	NAM	Africa	0	0	0	4580	Rural town	-28.3915	17.4337	4463	Urban town	-28.5614	16.4781	9062	Regional city	-22.5877	17.1283
1799	Pre-operating	-27.471	25.8957	South Africa	ZAF	Africa	0	0	0	5251	Rural town	-27.3742	25.9233	5320	Urban town	-27.2896	26.0184	5590	Regional city	-26.9514	26.6124
1800	Pre-operating	-27.328	25.581	South Africa	ZAF	Africa	0	0	0	5378	Urban town	-27.205	25.3624	5746	Regional city	-26.7825	26.4807	0		0	0
1801	Pre-operating	-27.3044	25.5776	South Africa	ZAF	Africa	0	0	0	5378	Urban town	-27.205	25.3624	5746	Regional city	-26.7825	26.4807	0		0	0
1802	Pre-operating	-28.35	19.63	Namibia	NAM	Africa	0	0	0	4334	Rural town	-28.7314	19.3087	5876	Urban town	-26.6136	18.1152	9062	Regional city	-22.5877	17.1283
1803	Pre-operating	-29.488	22.975	South Africa	ZAF	Africa	0	0	0	3988	Rural town	-29.3272	22.854	3790	Urban town	-29.6683	22.793	4530	Regional city	-28.4764	21.2249
1804	Pre-operating	-21.027	25.743	Botswana	BWA	Africa	0	0	0	10180	Rural town	-21.1729	25.9831	9958	Urban town	-21.4222	25.5932	10183	Regional city	-21.1729	27.5458
1805	Pre-operating	-20.751	25.69	Botswana	BWA	Africa	0	0	0	10827	Rural town	-20.509	26.0161	10096	Urban town	-21.256	25.3668	10183	Regional city	-21.1729	27.5458
1806	Pre-operating	-26.9167	25.25	South Africa	ZAF	Africa	0	0	1	5740	Rural town	-26.7825	25.3033	5378	Urban town	-27.205	25.3624	5746	Regional city	-26.7825	26.4807
1807	Pre-operating	-22.6488	18.0084	Namibia	NAM	Africa	0	0	1	9208	Rural town	-22.4209	18.4772	9209	Urban town	-22.4209	19.0009	9062	Regional city	-22.5877	17.1283
1808	Pre-operating	-24.7164	25.9967	Botswana	BWA	Africa	0	0	0	7311	Urban town	-24.6784	25.9797	7310	Regional city	-24.6784	25.8739	0		0	0
1809	Pre-operating	-28.2478	24.5077	South Africa	ZAF	Africa	0	0	0	4769	Rural town	-28.052	24.5143	4928	Urban town	-27.7976	24.6938	4342	Regional city	-28.7314	24.7203
1810	Operating	-28.613	24.912	South Africa	ZAF	Africa	0	0	0	4397	Rural town	-28.6464	24.7079	4342	Regional city	-28.7314	24.7203	0		0	0
1811	Pre-operating	-26.036	24.716	South Africa	ZAF	Africa	0	0	0	6319	Rural town	-26.0234	24.7738	6448	Urban town	-25.8549	25.6039	5746	Regional city	-26.7825	26.4807
1812	Pre-operating	-32.7	20.86	South Africa	ZAF	Africa	0	0	0	2454	Rural town	-32.4132	20.6568	1977	Urban town	-33.364	20.0143	1842	Regional city	-33.6239	19.3812
1813	Pre-operating	-27.68	25.36	South Africa	ZAF	Africa	0	0	0	4929	Rural town	-27.7976	25.232	4881	Urban town	-27.8824	25.1366	4342	Regional city	-28.7314	24.7203
1814	Pre-operating	-26.85	22.87	South Africa	ZAF	Africa	1	0	1	5734	Rural town	-26.7825	22.7344	5180	Urban town	-27.4589	23.4646	4342	Regional city	-28.7314	24.7203
1815	Operating	-27.207	22.972	South Africa	ZAF	Africa	1	0	1	5373	Rural town	-27.205	23.0021	5180	Urban town	-27.4589	23.4646	4342	Regional city	-28.7314	24.7203
1816	Pre-operating	-21	25.55	Botswana	BWA	Africa	0	0	0	10096	Urban town	-21.256	25.3668	10183	Regional city	-21.1729	27.5458	0		0	0
1817	Pre-operating	-21.8739	17.8772	Namibia	NAM	Africa	0	0	1	9208	Rural town	-22.4209	18.4772	9209	Urban town	-22.4209	19.0009	9062	Regional city	-22.5877	17.1283
1818	Pre-operating	-23.457	17.8183	Namibia	NAM	Africa	0	0	1	7847	Rural town	-23.9242	18.0789	7378	Urban town	-24.5945	17.9264	9062	Regional city	-22.5877	17.1283
1819	Operating	-27.379	22.967	South Africa	ZAF	Africa	1	0	1	5373	Rural town	-27.205	23.0021	5180	Urban town	-27.4589	23.4646	4342	Regional city	-28.7314	24.7203
1820	Operating	-24.68	19.12	Namibia	NAM	Africa	0	1	0	7184	Rural town	-24.8462	18.7965	7378	Urban town	-24.5945	17.9264	9062	Regional city	-22.5877	17.1283
1821	Closed	-22.95	17.0833	Namibia	NAM	Africa	0	0	1	8744	Rural town	-22.9213	17.1542	9062	Regional city	-22.5877	17.1283	0		0	0
1822	Closed	-29.954	22.292	South Africa	ZAF	Africa	0	0	1	3789	Rural town	-29.6683	22.6842	3790	Urban town	-29.6683	22.793	4530	Regional city	-28.4764	21.2249
1823	Closed	-28.2492	24.5086	South Africa	ZAF	Africa	0	0	0	4769	Rural town	-28.052	24.5143	4928	Urban town	-27.7976	24.6938	4342	Regional city	-28.7314	24.7203
1824	Closed	-21.3333	17.88	Namibia	NAM	Africa	0	0	1	10741	Rural town	-20.5919	17.5023	10920	Urban town	-20.426	16.6597	9062	Regional city	-22.5877	17.1283
1825	Operating	-21.17	18.082	Namibia	NAM	Africa	1	0	1	10178	Rural town	-21.1729	18.7945	9209	Urban town	-22.4209	19.0009	9062	Regional city	-22.5877	17.1283
1826	Pre-operating	-23.69	26.66	Botswana	BWA	Africa	0	1	0	8048	Rural town	-23.6732	26.696	8594	Urban town	-23.0883	26.8332	7310	Regional city	-24.6784	25.8739
1827	Pre-operating	-28.06	16.89	Namibia	NAM	Africa	0	0	1	4815	Rural town	-27.9672	16.7443	4463	Urban town	-28.5614	16.4781	9062	Regional city	-22.5877	17.1283
1828	Pre-operating	-27.0505	22.8043	South Africa	ZAF	Africa	0	0	1	5450	Rural town	-27.1205	22.9913	5180	Urban town	-27.4589	23.4646	4342	Regional city	-28.7314	24.7203
1829	Pre-operating	-27.3917	22.9558	South Africa	ZAF	Africa	0	0	1	5373	Rural town	-27.205	23.0021	5180	Urban town	-27.4589	23.4646	4342	Regional city	-28.7314	24.7203
1830	Pre-operating	-27.2493	22.7652	South Africa	ZAF	Africa	1	0	1	5373	Rural town	-27.205	23.0021	5180	Urban town	-27.4589	23.4646	4342	Regional city	-28.7314	24.7203
1831	Pre-operating	-24.498	24.698	Botswana	BWA	Africa	0	0	0	7379	Rural town	-24.5945	24.6991	7512	Urban town	-24.4268	24.4672	7310	Regional city	-24.6784	25.8739
1832	Pre-operating	-28.336	22.906	South Africa	ZAF	Africa	0	0	1	4634	Urban town	-28.3066	23.0391	4342	Regional city	-28.7314	24.7203	0		0	0
1833	Pre-operating	-24.884	23.773	Botswana	BWA	Africa	0	0	1	7306	Rural town	-24.6784	23.5448	7512	Urban town	-24.4268	24.4672	7310	Regional city	-24.6784	25.8739
1834	Pre-operating	-21.0363	14.3264	Namibia	NAM	Africa	0	0	0	10095	Rural town	-21.256	14.9449	9955	Urban town	-21.4222	15.8941	9062	Regional city	-22.5877	17.1283
1835	Pre-operating	-20.93	18.886	Namibia	NAM	Africa	0	0	1	10339	Rural town	-21.0068	18.9897	9209	Urban town	-22.4209	19.0009	9062	Regional city	-22.5877	17.1283
1836	Pre-operating	-32.7507	17.9489	South Africa	ZAF	Africa	0	0	0	2291	Rural town	-32.7585	17.9292	2193	Urban town	-32.9313	17.951	1886	Regional city	-33.5372	18.4754
1837	Pre-operating	-20.895	21.304	Botswana	BWA	Africa	0	0	1	9843	Rural town	-21.5885	21.7498	9791	Urban town	-21.6716	21.6532	7310	Regional city	-24.6784	25.8739
1838	Pre-operating	-21.0442	22.2594	Botswana	BWA	Africa	0	0	1	10261	Rural town	-21.0899	22.2248	9791	Urban town	-21.6716	21.6532	7310	Regional city	-24.6784	25.8739
1839	Pre-operating	-21.52	21.788	Botswana	BWA	Africa	0	0	1	9843	Rural town	-21.5885	21.7498	9791	Urban town	-21.6716	21.6532	7310	Regional city	-24.6784	25.8739
1840	Pre-operating	-28.083	23.027	South Africa	ZAF	Africa	1	0	1	4634	Urban town	-28.3066	23.0391	4342	Regional city	-28.7314	24.7203	0		0	0
1841	Pre-operating	-26.5	22.82	South Africa	ZAF	Africa	0	0	1	5878	Rural town	-26.6136	22.8205	5180	Urban town	-27.4589	23.4646	4342	Regional city	-28.7314	24.7203
1842	Pre-operating	-23.7929	16.4786	Namibia	NAM	Africa	0	0	1	8367	Urban town	-23.3389	17.0822	9062	Regional city	-22.5877	17.1283	0		0	0
1843	Pre-operating	-30.4	18.6	South Africa	ZAF	Africa	0	0	0	3452	Rural town	-30.3517	18.0809	2853	Urban town	-31.6382	18.564	1886	Regional city	-33.5372	18.4754
1844	Pre-operating	-28.637	18.889	Namibia	NAM	Africa	0	0	0	4334	Rural town	-28.7314	19.3087	5876	Urban town	-26.6136	18.1152	9062	Regional city	-22.5877	17.1283
1845	Pre-operating	-21.6468	15.8718	Namibia	NAM	Africa	0	0	0	9955	Urban town	-21.4222	15.8941	9062	Regional city	-22.5877	17.1283	0		0	0
1846	Pre-operating	-24.2408	24.3192	Botswana	BWA	Africa	1	1	0	7512	Urban town	-24.4268	24.4672	7310	Regional city	-24.6784	25.8739	0		0	0
1847	Pre-operating	-27.08	22.856	South Africa	ZAF	Africa	0	0	1	5450	Rural town	-27.1205	22.9913	5180	Urban town	-27.4589	23.4646	4342	Regional city	-28.7314	24.7203
1848	Pre-operating	-32.5195	22.5841	South Africa	ZAF	Africa	0	0	0	2455	Rural town	-32.4132	22.5407	2497	Urban town	-32.327	22.5273	1846	Regional city	-33.6239	22.1755
1849	Pre-operating	-32.1007	21.9709	South Africa	ZAF	Africa	0	0	0	2693	Rural town	-31.8962	21.4674	2497	Urban town	-32.327	22.5273	1846	Regional city	-33.6239	22.1755
1850	Pre-operating	-21.7	21.791	Botswana	BWA	Africa	0	0	1	9843	Rural town	-21.5885	21.7498	9791	Urban town	-21.6716	21.6532	7310	Regional city	-24.6784	25.8739
1851	Pre-operating	-20.876	24.366	Botswana	BWA	Africa	0	1	0	10179	Rural town	-21.1729	24.8371	10096	Urban town	-21.256	25.3668	10183	Regional city	-21.1729	27.5458
1852	Pre-operating	-29.025	17.925	South Africa	ZAF	Africa	0	0	1	4035	Rural town	-29.242	17.7396	4128	Urban town	-29.0717	19.1312	4530	Regional city	-28.4764	21.2249
1853	Operating	-27.204	22.901	South Africa	ZAF	Africa	0	0	1	5373	Rural town	-27.205	23.0021	5180	Urban town	-27.4589	23.4646	4342	Regional city	-28.7314	24.7203
1854	Pre-operating	-30	18.333	South Africa	ZAF	Africa	0	0	0	3534	Rural town	-30.1807	17.9522	4128	Urban town	-29.0717	19.1312	4530	Regional city	-28.4764	21.2249
1855	Pre-operating	-28.142	17.419	Namibia	NAM	Africa	0	0	0	4580	Rural town	-28.3915	17.4337	4463	Urban town	-28.5614	16.4781	9062	Regional city	-22.5877	17.1283
1856	Pre-operating	-28.1012	20.8332	South Africa	ZAF	Africa	0	0	1	4530	Regional city	-28.4764	21.2249	0		0	0	0		0	0
1857	Pre-operating	-21.215	16.015	Namibia	NAM	Africa	0	0	1	9956	Rural town	-21.4222	15.9984	9955	Urban town	-21.4222	15.8941	9062	Regional city	-22.5877	17.1283
1858	Operating	-28.6493	16.4877	South Africa	ZAF	Africa	0	0	0	4579	Rural town	-28.3915	16.7856	4128	Urban town	-29.0717	19.1312	4530	Regional city	-28.4764	21.2249
1859	Pre-operating	-28.7253	24.6717	South Africa	ZAF	Africa	0	0	0	4342	Regional city	-28.7314	24.7203	0		0	0	0		0	0
1860	Pre-operating	-21.4986	15.2523	Namibia	NAM	Africa	0	0	1	10095	Rural town	-21.256	14.9449	9955	Urban town	-21.4222	15.8941	9062	Regional city	-22.5877	17.1283
1861	Pre-operating	-21.5028	15.2518	Namibia	NAM	Africa	0	0	1	10095	Rural town	-21.256	14.9449	9955	Urban town	-21.4222	15.8941	9062	Regional city	-22.5877	17.1283
1862	Operating	-27.18	22.96	South Africa	ZAF	Africa	0	0	1	5373	Rural town	-27.205	23.0021	5180	Urban town	-27.4589	23.4646	4342	Regional city	-28.7314	24.7203
1863	Operating	-27.325	22.985	South Africa	ZAF	Africa	0	0	1	5373	Rural town	-27.205	23.0021	5180	Urban town	-27.4589	23.4646	4342	Regional city	-28.7314	24.7203
1864	Operating	-28.033	22.989	South Africa	ZAF	Africa	1	0	1	4816	Rural town	-27.9672	22.7783	4986	Urban town	-27.7129	23.068	4342	Regional city	-28.7314	24.7203
1865	Pre-operating	-28.04	16.74	Namibia	NAM	Africa	0	0	1	4815	Rural town	-27.9672	16.7443	4463	Urban town	-28.5614	16.4781	9062	Regional city	-22.5877	17.1283
1866	Pre-operating	-21.1097	25.1849	Botswana	BWA	Africa	0	0	0	10096	Urban town	-21.256	25.3668	10183	Regional city	-21.1729	27.5458	0		0	0
1867	Operating	-25.005	26.214	South Africa	ZAF	Africa	1	0	0	7060	Rural town	-25.0141	26.3416	6666	Urban town	-25.5183	26.0906	6551	Regional city	-25.6866	27.2839
1868	Pre-operating	-24.999	15.948	Namibia	NAM	Africa	0	0	1	7183	Rural town	-24.8462	16.9953	7378	Urban town	-24.5945	17.9264	9062	Regional city	-22.5877	17.1283
1869	Pre-operating	-28.242	23.075	South Africa	ZAF	Africa	0	0	1	4634	Urban town	-28.3066	23.0391	4342	Regional city	-28.7314	24.7203	0		0	0
1870	Pre-operating	-26.435	24.866	South Africa	ZAF	Africa	0	0	0	5925	Rural town	-26.5292	24.8409	5589	Urban town	-26.9514	24.684	5746	Regional city	-26.7825	26.4807
1871	Pre-operating	-23.623	17.257	Namibia	NAM	Africa	0	0	1	8367	Urban town	-23.3389	17.0822	9062	Regional city	-22.5877	17.1283	0		0	0
1872	NA	-25.4738	26.0822	South Africa	ZAF	Africa	0	0	0	6736	Rural town	-25.4342	26.0793	6666	Urban town	-25.5183	26.0906	6551	Regional city	-25.6866	27.2839
1873	NA	-25.2424	24.9932	Botswana	BWA	Africa	0	0	1	6993	Rural town	-25.0981	25.398	7057	Urban town	-25.0141	25.3872	7310	Regional city	-24.6784	25.8739
1874	Operating	-22.0833	17.3167	Namibia	NAM	Africa	0	0	1	9516	Rural town	-22.0877	16.9857	9571	Urban town	-22.0045	16.8749	9062	Regional city	-22.5877	17.1283
1875	Pre-operating	-31.4413	18.1591	South Africa	ZAF	Africa	0	0	0	2914	Rural town	-31.5522	18.2228	2853	Urban town	-31.6382	18.564	1886	Regional city	-33.5372	18.4754
1876	Pre-operating	-22.385	17.288	Namibia	NAM	Africa	0	0	1	9207	Rural town	-22.4209	17.1155	9062	Regional city	-22.5877	17.1283	0		0	0
1877	Pre-operating	-24.597	23.077	Botswana	BWA	Africa	0	0	0	7306	Rural town	-24.6784	23.5448	7512	Urban town	-24.4268	24.4672	7310	Regional city	-24.6784	25.8739
1878	Pre-operating	-26.7	24.04	South Africa	ZAF	Africa	0	0	0	5739	Rural town	-26.7825	24.0189	5589	Urban town	-26.9514	24.684	5746	Regional city	-26.7825	26.4807
1879	Operating	-28.871	22.715	South Africa	ZAF	Africa	0	0	1	4467	Rural town	-28.5614	22.9655	4634	Urban town	-28.3066	23.0391	4342	Regional city	-28.7314	24.7203
1880	Pre-operating	-29.2243	23.3588	South Africa	ZAF	Africa	0	0	0	4225	Rural town	-28.9015	23.2286	4285	Urban town	-28.8164	23.2168	4342	Regional city	-28.7314	24.7203
1881	Operating	-29.5796	23.0313	South Africa	ZAF	Africa	0	0	0	3790	Urban town	-29.6683	22.793	4530	Regional city	-28.4764	21.2249	0		0	0
1882	Operating	-33.097	18.199	South Africa	ZAF	Africa	1	0	0	2151	Rural town	-33.0178	18.2958	2149	Urban town	-33.0178	17.9619	1886	Regional city	-33.5372	18.4754
1883	Pre-operating	-23.4798	21.1449	Botswana	BWA	Africa	0	0	0	8292	Rural town	-23.4224	21.7188	9791	Urban town	-21.6716	21.6532	7310	Regional city	-24.6784	25.8739
1884	Pre-operating	-25.0625	25.1984	Botswana	BWA	Africa	0	0	0	7123	Rural town	-24.9301	25.2705	7057	Urban town	-25.0141	25.3872	7310	Regional city	-24.6784	25.8739
1885	Pre-operating	-28.6495	17.7881	Namibia	NAM	Africa	0	0	1	4580	Rural town	-28.3915	17.4337	4463	Urban town	-28.5614	16.4781	9062	Regional city	-22.5877	17.1283
1886	Pre-operating	-29.5818	17.8819	South Africa	ZAF	Africa	0	0	1	3842	Rural town	-29.583	17.8854	4128	Urban town	-29.0717	19.1312	4530	Regional city	-28.4764	21.2249
1887	Pre-operating	-29.5324	17.9632	South Africa	ZAF	Africa	1	0	1	3893	Rural town	-29.4977	17.9847	4128	Urban town	-29.0717	19.1312	4530	Regional city	-28.4764	21.2249
1888	Pre-operating	-22.5216	25.9778	Botswana	BWA	Africa	0	0	0	9211	Rural town	-22.4209	26.4379	9212	Urban town	-22.4209	26.7521	10183	Regional city	-21.1729	27.5458
1889	Operating	-26.9025	16.7953	Namibia	NAM	Africa	0	0	1	5923	Rural town	-26.5292	17.1449	5985	Urban town	-26.4449	17.1371	9062	Regional city	-22.5877	17.1283
1890	Pre-operating	-24.5345	26.412	Botswana	BWA	Africa	0	0	0	7383	Rural town	-24.5945	26.3922	7516	Urban town	-24.4268	26.1589	7310	Regional city	-24.6784	25.8739
1891	Pre-operating	-23.9272	17.9352	Namibia	NAM	Africa	0	0	1	7847	Rural town	-23.9242	18.0789	7378	Urban town	-24.5945	17.9264	9062	Regional city	-22.5877	17.1283
1892	Operating	-29.5619	17.0635	South Africa	ZAF	Africa	0	0	0	4034	Rural town	-29.242	16.871	4128	Urban town	-29.0717	19.1312	4530	Regional city	-28.4764	21.2249
1893	Pre-operating	-29.0479	21.5471	South Africa	ZAF	Africa	0	0	1	4283	Rural town	-28.8164	21.8091	4465	Urban town	-28.5614	21.2355	4530	Regional city	-28.4764	21.2249
1894	Pre-operating	-21.2155	14.8844	Namibia	NAM	Africa	1	0	1	10095	Rural town	-21.256	14.9449	9955	Urban town	-21.4222	15.8941	9062	Regional city	-22.5877	17.1283
1895	Pre-operating	-27.7778	26.6111	South Africa	ZAF	Africa	1	0	0	4933	Rural town	-27.7976	26.6314	4989	Urban town	-27.7129	26.6185	4934	Regional city	-27.7976	26.7391
1896	Pre-operating	-28.9833	17.7312	South Africa	ZAF	Africa	0	0	1	4035	Rural town	-29.242	17.7396	4128	Urban town	-29.0717	19.1312	4530	Regional city	-28.4764	21.2249
1897	Pre-operating	-21.2748	25.7218	Botswana	BWA	Africa	0	0	0	10020	Rural town	-21.3391	25.5842	9958	Urban town	-21.4222	25.5932	10183	Regional city	-21.1729	27.5458
1898	Pre-operating	-21.9677	15.2439	Namibia	NAM	Africa	1	0	1	9570	Rural town	-22.0045	15.6203	9955	Urban town	-21.4222	15.8941	9062	Regional city	-22.5877	17.1283
1899	Pre-operating	-20.9636	14.5031	Namibia	NAM	Africa	0	0	1	10095	Rural town	-21.256	14.9449	9955	Urban town	-21.4222	15.8941	9062	Regional city	-22.5877	17.1283
1900	Pre-operating	-21.9061	26.6709	Botswana	BWA	Africa	0	0	0	9212	Urban town	-22.4209	26.7521	10183	Regional city	-21.1729	27.5458	0		0	0
1901	Pre-operating	-29.0698	16.7968	South Africa	ZAF	Africa	0	0	0	4034	Rural town	-29.242	16.871	4128	Urban town	-29.0717	19.1312	4530	Regional city	-28.4764	21.2249
1902	Pre-operating	-22.0853	20.9397	Botswana	BWA	Africa	0	0	1	9440	Rural town	-22.171	20.8632	9791	Urban town	-21.6716	21.6532	7310	Regional city	-24.6784	25.8739
1903	Pre-operating	-20.8069	16.7243	Namibia	NAM	Africa	0	0	1	10920	Urban town	-20.426	16.6597	9062	Regional city	-22.5877	17.1283	0		0	0
1904	Pre-operating	-24.9967	25.308	Botswana	BWA	Africa	1	0	1	7057	Urban town	-25.0141	25.3872	7310	Regional city	-24.6784	25.8739	0		0	0
1905	Pre-operating	-27.7498	24.4481	South Africa	ZAF	Africa	0	0	0	4927	Rural town	-27.7976	24.5862	4928	Urban town	-27.7976	24.6938	4342	Regional city	-28.7314	24.7203
1906	Pre-operating	-21.6415	24.782	Botswana	BWA	Africa	0	0	0	10179	Rural town	-21.1729	24.8371	10096	Urban town	-21.256	25.3668	10183	Regional city	-21.1729	27.5458
1907	Pre-operating	-20.922	21.8717	Botswana	BWA	Africa	0	0	1	10261	Rural town	-21.0899	22.2248	9791	Urban town	-21.6716	21.6532	7310	Regional city	-24.6784	25.8739
1908	Pre-operating	-29.8508	25.571	South Africa	ZAF	Africa	0	0	0	3736	Urban town	-29.7536	25.4188	4086	Regional city	-29.1568	26.1941	0		0	0
1909	Pre-operating	-27.1154	26.5546	South Africa	ZAF	Africa	0	0	0	5523	Rural town	-27.0359	26.6248	5590	Regional city	-26.9514	26.6124	0		0	0
1910	Pre-operating	-22.4551	18.2086	Namibia	NAM	Africa	1	0	1	9208	Rural town	-22.4209	18.4772	9209	Urban town	-22.4209	19.0009	9062	Regional city	-22.5877	17.1283
1911	Pre-operating	-23.0612	15.2716	Namibia	NAM	Africa	0	0	0	9206	Urban town	-22.4209	15.0206	9062	Regional city	-22.5877	17.1283	0		0	0
1912	Operating	-21.1603	17.9394	Namibia	NAM	Africa	1	0	1	10741	Rural town	-20.5919	17.5023	10920	Urban town	-20.426	16.6597	9062	Regional city	-22.5877	17.1283
1913	Pre-operating	-21.4261	22.4473	Botswana	BWA	Africa	0	0	1	10261	Rural town	-21.0899	22.2248	9791	Urban town	-21.6716	21.6532	7310	Regional city	-24.6784	25.8739
1914	Pre-operating	-24.8821	22.6364	Botswana	BWA	Africa	0	0	1	6852	Rural town	-25.2661	23.2961	7512	Urban town	-24.4268	24.4672	7310	Regional city	-24.6784	25.8739
1915	Pre-operating	-23.7462	26.2577	Botswana	BWA	Africa	0	0	0	7911	Rural town	-23.8405	26.0847	7516	Urban town	-24.4268	26.1589	7310	Regional city	-24.6784	25.8739
1916	Pre-operating	-25.1073	23.8424	Botswana	BWA	Africa	0	0	1	6732	Rural town	-25.4342	23.7413	7512	Urban town	-24.4268	24.4672	7310	Regional city	-24.6784	25.8739
1917	Pre-operating	-23.3095	15.6714	Namibia	NAM	Africa	1	0	1	9206	Urban town	-22.4209	15.0206	9062	Regional city	-22.5877	17.1283	0		0	0
1918	Pre-operating	-21.4931	25.8752	Botswana	BWA	Africa	0	0	0	10097	Rural town	-21.256	25.9921	9958	Urban town	-21.4222	25.5932	10183	Regional city	-21.1729	27.5458
1919	Pre-operating	-27.1776	25.43	South Africa	ZAF	Africa	0	0	0	5378	Urban town	-27.205	25.3624	5746	Regional city	-26.7825	26.4807	0		0	0
1920	Operating	-28.2656	26.784	South Africa	ZAF	Africa	1	0	1	4688	Rural town	-28.2217	26.8045	4730	Regional city	-28.1368	26.8992	0		0	0
1921	Pre-operating	-27.9928	26.8594	South Africa	ZAF	Africa	0	0	0	4822	Rural town	-27.9672	26.8728	4821	Regional city	-27.9672	26.7651	0		0	0
1922	Operating	-28.1863	26.7224	South Africa	ZAF	Africa	0	0	0	4687	Rural town	-28.2217	26.6966	4585	Urban town	-28.3915	26.7231	4730	Regional city	-28.1368	26.8992
1923	Operating	-25.7232	31.2781	South Africa	ZAF	Africa	1	0	0	6569	Rural town	-25.6866	31.3276	6680	Urban town	-25.5183	31.4066	5936	Regional city	-26.5292	29.9716
1924	Closed	-26.2265	27.9708	South Africa	ZAF	Africa	1	0	0	6137	Regional city	-26.2762	27.9027	0		0	0	0		0	0
1925	Operating	-28.019	26.712	South Africa	ZAF	Africa	0	0	0	4770	Rural town	-28.052	26.7782	4821	Regional city	-27.9672	26.7651	0		0	0
1926	Operating	-26.3707	27.45	South Africa	ZAF	Africa	1	0	1	6069	Rural town	-26.3605	27.4881	5998	Urban town	-26.4449	27.5006	6068	Regional city	-26.3605	27.3813
1927	Closed	-26.3343	28.4059	South Africa	ZAF	Africa	0	0	0	6078	Regional city	-26.3605	28.4493	0		0	0	0		0	0
1928	Pre-operating	-24.3277	28.9727	South Africa	ZAF	Africa	1	0	1	7713	Urban town	-24.1754	28.9782	7919	Regional city	-23.8405	29.3532	0		0	0
1929	Operating	-26.2392	27.2517	South Africa	ZAF	Africa	1	0	0	6133	Regional city	-26.2762	27.2622	0		0	0	0		0	0
1930	Closed	-26.225	28.22	South Africa	ZAF	Africa	1	0	0	6205	Regional city	-26.1919	28.2102	0		0	0	0		0	0
1931	Operating	-24.1211	29.2708	South Africa	ZAF	Africa	1	0	0	7714	Rural town	-24.1754	29.295	7715	Urban town	-24.1754	29.5062	7652	Regional city	-24.2592	29.5182
1932	Pre-operating	-23.2944	30.5619	South Africa	ZAF	Africa	1	0	0	8380	Rural town	-23.3389	30.5459	8382	Urban town	-23.3389	30.7563	7919	Regional city	-23.8405	29.3532
1933	Operating	-26.815	26.8	South Africa	ZAF	Africa	0	0	0	5659	Regional city	-26.8669	26.8142	0		0	0	0		0	0
1934	Pre-operating	-21.1881	27.5	Botswana	BWA	Africa	1	0	0	10183	Regional city	-21.1729	27.5458	0		0	0	0		0	0
1935	Operating	-20.6287	31.1619	Zimbabwe	ZWE	Africa	1	0	1	10759	Rural town	-20.5919	31.1175	11262	Regional city	-20.0945	30.8482	0		0	0
1936	Pre-operating	-28.176	26.832	South Africa	ZAF	Africa	0	0	0	4688	Rural town	-28.2217	26.8045	4730	Regional city	-28.1368	26.8992	0		0	0
1937	Operating	-26.405	27.6049	South Africa	ZAF	Africa	1	0	1	5999	Rural town	-26.4449	27.6074	5998	Urban town	-26.4449	27.5006	6068	Regional city	-26.3605	27.3813
1938	Operating	-26.3417	27.6087	South Africa	ZAF	Africa	0	0	0	6070	Rural town	-26.3605	27.5949	5998	Urban town	-26.4449	27.5006	6068	Regional city	-26.3605	27.3813
1939	Operating	-26.4286	27.3437	South Africa	ZAF	Africa	1	0	0	5997	Rural town	-26.4449	27.3938	6068	Regional city	-26.3605	27.3813	0		0	0
1940	Operating	-28.2581	26.8254	South Africa	ZAF	Africa	1	0	1	4688	Rural town	-28.2217	26.8045	4730	Regional city	-28.1368	26.8992	0		0	0
1941	Operating	-26.2169	27.7286	South Africa	ZAF	Africa	1	0	1	6201	Regional city	-26.1919	27.6768	0		0	0	0		0	0
1942	Operating	-26.4188	27.6702	South Africa	ZAF	Africa	1	0	1	6000	Rural town	-26.4449	27.7143	5931	Regional city	-26.5292	27.8338	0		0	0
1943	Operating	-25.728	31.0661	South Africa	ZAF	Africa	1	0	0	6510	Urban town	-25.7707	31.022	5936	Regional city	-26.5292	29.9716	0		0	0
1944	Operating	-26.902	26.803	South Africa	ZAF	Africa	1	0	0	5659	Regional city	-26.8669	26.8142	0		0	0	0		0	0
1945	Operating	-26.2167	27.7833	South Africa	ZAF	Africa	1	0	0	6202	Rural town	-26.1919	27.7834	6266	Regional city	-26.1076	27.771	0		0	0
1946	Operating	-26.4597	27.365	South Africa	ZAF	Africa	1	0	1	5997	Rural town	-26.4449	27.3938	6068	Regional city	-26.3605	27.3813	0		0	0
1947	Pre-operating	-26.2004	27.8383	South Africa	ZAF	Africa	0	0	0	6203	Regional city	-26.1919	27.8901	0		0	0	0		0	0
1948	Operating	-26.357	28.3203	South Africa	ZAF	Africa	1	0	0	6077	Regional city	-26.3605	28.3425	0		0	0	0		0	0
1949	Operating	-26.239	28.475	South Africa	ZAF	Africa	1	0	0	6139	Regional city	-26.2762	28.4364	0		0	0	0		0	0
1950	Closed	-26.3411	28.4845	South Africa	ZAF	Africa	0	0	0	6078	Regional city	-26.3605	28.4493	0		0	0	0		0	0
1951	Operating	-28.2721	26.8159	South Africa	ZAF	Africa	1	0	1	4638	Rural town	-28.3066	26.8178	4585	Urban town	-28.3915	26.7231	4730	Regional city	-28.1368	26.8992
1952	Closed	-26.509	29.124	South Africa	ZAF	Africa	0	0	0	5935	Regional city	-26.5292	29.1165	0		0	0	0		0	0
1953	Operating	-26.4717	29.089	South Africa	ZAF	Africa	1	0	0	6008	Urban town	-26.4449	29.1032	5935	Regional city	-26.5292	29.1165	0		0	0
1954	Closed	-26.4553	29.0675	South Africa	ZAF	Africa	0	0	0	6008	Urban town	-26.4449	29.1032	5935	Regional city	-26.5292	29.1165	0		0	0
1955	Operating	-28.07	26.8518	South Africa	ZAF	Africa	1	0	1	4771	Rural town	-28.052	26.886	4730	Regional city	-28.1368	26.8992	0		0	0
1956	Operating	-26.5128	29.114	South Africa	ZAF	Africa	0	0	0	5935	Regional city	-26.5292	29.1165	0		0	0	0		0	0
1957	Operating	-26.1922	28.4587	South Africa	ZAF	Africa	1	0	0	6207	Regional city	-26.1919	28.4236	0		0	0	0		0	0
1958	Closed	-26.1257	27.7529	South Africa	ZAF	Africa	0	0	0	6266	Regional city	-26.1076	27.771	0		0	0	0		0	0
1959	Operating	-21.9489	27.8547	Botswana	BWA	Africa	1	0	1	9630	Rural town	-21.9212	27.8429	9573	Urban town	-22.0045	27.8531	10183	Regional city	-21.1729	27.5458
1960	Operating	-25.701	27.802	South Africa	ZAF	Africa	1	0	0	6555	Rural town	-25.6866	27.816	6612	Urban town	-25.6024	27.8038	6614	Regional city	-25.6024	28.0166
1961	Pre-operating	-24.8147	30.1069	South Africa	ZAF	Africa	1	0	0	7198	Rural town	-24.8462	30.1338	7014	Urban town	-25.0981	30.4904	6506	Regional city	-25.7707	29.4251
1962	Operating	-24.0117	28.9125	South Africa	ZAF	Africa	1	0	0	7799	Rural town	-24.0079	28.9547	7713	Urban town	-24.1754	28.9782	7919	Regional city	-23.8405	29.3532
1963	Operating	-24.8219	27.3764	South Africa	ZAF	Africa	1	0	1	7190	Rural town	-24.8462	27.3789	7385	Urban town	-24.5945	27.4505	6673	Regional city	-25.5183	28.1107
1964	Operating	-20.8452	28.9096	Zimbabwe	ZWE	Africa	1	0	0	10508	Rural town	-20.8408	28.8604	10436	Urban town	-20.9238	28.9743	11180	Regional city	-20.1774	28.5756
1965	Pre-operating	-21.4592	27.8642	Botswana	BWA	Africa	1	0	0	10022	Rural town	-21.3391	27.6693	10183	Regional city	-21.1729	27.5458	0		0	0
1966	Operating	-25.6699	27.3252	South Africa	ZAF	Africa	1	0	1	6551	Regional city	-25.6866	27.2839	0		0	0	0		0	0
1967	Operating	-24.299	29.8999	South Africa	ZAF	Africa	1	0	1	7655	Rural town	-24.2592	29.9408	7804	Urban town	-24.0079	30.2209	7652	Regional city	-24.2592	29.5182
1968	Pre-operating	-25.1703	31.065	South Africa	ZAF	Africa	0	0	0	6947	Rural town	-25.1821	31.1402	6811	Urban town	-25.3501	31.0607	5936	Regional city	-26.5292	29.9716
1969	Operating	-25.684	27.5275	South Africa	ZAF	Africa	1	0	0	6553	Rural town	-25.6866	27.4968	6551	Regional city	-25.6866	27.2839	0		0	0
1970	Pre-operating	-21.3142	27.7286	Botswana	BWA	Africa	1	0	1	10022	Rural town	-21.3391	27.6693	10183	Regional city	-21.1729	27.5458	0		0	0
1971	Operating	-21.2125	27.7714	Botswana	BWA	Africa	1	0	1	10022	Rural town	-21.3391	27.6693	10183	Regional city	-21.1729	27.5458	0		0	0
1972	Operating	-24.3522	29.4478	South Africa	ZAF	Africa	0	0	1	7580	Rural town	-24.343	29.4246	7652	Regional city	-24.2592	29.5182	0		0	0
1973	Operating	-23.9911	31.1297	South Africa	ZAF	Africa	1	0	1	7869	Urban town	-23.9242	31.1581	7652	Regional city	-24.2592	29.5182	0		0	0
1974	Operating	-26.0167	27.7335	South Africa	ZAF	Africa	1	0	0	6327	Rural town	-26.0234	27.7586	6266	Regional city	-26.1076	27.771	0		0	0
1975	Pre-operating	-27.8808	26.7692	South Africa	ZAF	Africa	0	0	0	4884	Rural town	-27.8824	26.752	4934	Regional city	-27.7976	26.7391	0		0	0
1976	Operating	-25.7411	30.62	South Africa	ZAF	Africa	1	0	1	6620	Rural town	-25.6024	30.6757	6566	Urban town	-25.6866	30.3699	6506	Regional city	-25.7707	29.4251
1977	Closed	-22.3286	30.0506	South Africa	ZAF	Africa	1	0	1	9289	Urban town	-22.3376	30.0928	7919	Regional city	-23.8405	29.3532	0		0	0
1978	Operating	-25.5186	27.2393	South Africa	ZAF	Africa	1	0	1	6741	Rural town	-25.4342	27.2483	6551	Regional city	-25.6866	27.2839	0		0	0
1979	Closed	-24.7708	27.7328	South Africa	ZAF	Africa	0	0	0	7247	Rural town	-24.7623	27.6852	7385	Urban town	-24.5945	27.4505	6673	Regional city	-25.5183	28.1107
1980	Closed	-26.2867	28.3164	South Africa	ZAF	Africa	0	0	0	6138	Regional city	-26.2762	28.3297	0		0	0	0		0	0
1981	Operating	-21.1333	27.4861	Botswana	BWA	Africa	1	0	0	10182	Rural town	-21.1729	27.4416	10183	Regional city	-21.1729	27.5458	0		0	0
1982	NA	-26.2033	28.1554	South Africa	ZAF	Africa	1	0	0	6204	Regional city	-26.1919	28.1035	0		0	0	0		0	0
1983	Pre-operating	-26.1197	27.7814	South Africa	ZAF	Africa	0	0	0	6266	Regional city	-26.1076	27.771	0		0	0	0		0	0
1984	Operating	-21.0528	26.7706	Botswana	BWA	Africa	0	0	1	10588	Rural town	-20.7578	26.6665	10829	Urban town	-20.509	27.0551	10183	Regional city	-21.1729	27.5458
1985	Pre-operating	-20.8833	28.9667	Zimbabwe	ZWE	Africa	1	0	0	10436	Urban town	-20.9238	28.9743	11180	Regional city	-20.1774	28.5756	0		0	0
1986	Pre-operating	-26.4041	28.4056	South Africa	ZAF	Africa	1	0	0	6078	Regional city	-26.3605	28.4493	0		0	0	0		0	0
1987	Operating	-26.4052	27.6039	South Africa	ZAF	Africa	0	0	0	5999	Rural town	-26.4449	27.6074	5998	Urban town	-26.4449	27.5006	6068	Regional city	-26.3605	27.3813
1988	Pre-operating	-20.7589	31.3424	Zimbabwe	ZWE	Africa	1	0	1	10448	Rural town	-20.9238	31.1599	10274	Urban town	-21.0899	31.7021	11262	Regional city	-20.0945	30.8482
1989	Closed	-21.3172	27.9003	Botswana	BWA	Africa	1	0	0	10022	Rural town	-21.3391	27.6693	10183	Regional city	-21.1729	27.5458	0		0	0
1990	Operating	-20.6694	29.15	Zimbabwe	ZWE	Africa	1	0	0	10751	Rural town	-20.5919	29.2467	10436	Urban town	-20.9238	28.9743	11180	Regional city	-20.1774	28.5756
1991	Closed	-20.9756	28.7994	Zimbabwe	ZWE	Africa	1	0	0	10435	Rural town	-20.9238	28.7662	10436	Urban town	-20.9238	28.9743	11180	Regional city	-20.1774	28.5756
1992	Operating	-21.1471	27.5511	Botswana	BWA	Africa	0	0	0	10183	Regional city	-21.1729	27.5458	0		0	0	0		0	0
1993	Pre-operating	-26.3096	28.4925	South Africa	ZAF	Africa	1	0	0	6140	Rural town	-26.2762	28.5432	6139	Regional city	-26.2762	28.4364	0		0	0
1994	Operating	-25.7097	27.3478	South Africa	ZAF	Africa	0	0	1	6552	Rural town	-25.6866	27.3904	6551	Regional city	-25.6866	27.2839	0		0	0
1995	NA	-26.1817	26.84	South Africa	ZAF	Africa	1	0	1	6198	Rural town	-26.1919	26.8232	6132	Urban town	-26.2762	26.8353	6133	Regional city	-26.2762	27.2622
1996	Operating	-23.8981	30.6842	South Africa	ZAF	Africa	1	0	0	7867	Rural town	-23.9242	30.7362	7868	Urban town	-23.9242	31.0526	7652	Regional city	-24.2592	29.5182
1997	Pre-operating	-25.6207	30.98	South Africa	ZAF	Africa	1	0	0	6567	Rural town	-25.6866	31.1148	6510	Urban town	-25.7707	31.022	5936	Regional city	-26.5292	29.9716
1998	Pre-operating	-25.9476	31.2149	Swaziland	SWZ	Africa	1	0	0	6400	Rural town	-25.9391	31.2625	6399	Urban town	-25.9391	31.156	6149	Regional city	-26.2762	31.105
[truncated: 32,321 more rows]

## Sheet: Field list
Field Alias	Field Name	Definition
Mine_ID	Mine ID	Unique key identifying a mining project.
Development_Stage	Development Stage	Development stages of a mining project. Pre-operating stage refers to 'Early-Stage' and 'Late-Stage' listed by the S&P. Operating stage refers to 'Mine-Stage'. Closed Stage refers to closed mining projects and NA refers to 'No Data' in the S&P database.
Mine_Latitude	Mining Project Latitude	Latitude of a mining project.
Mine_Longitude	Mining Project Longitude	Longitude of a mining project.
Country	Country	Country where a mine-town system is located. Common English name is used.
ISO3	ISO3 Code	Three-letter country codes defined by the International Organization for Standardization (ISO) to represent countries, dependent territories, and special geographical areas.
Continent	Continent	Continent where a mine-town system is located. Common English name of the continent is used.
R&R	Reserves and Resources	Known ore tonnage in reserves and resources (1 = known; 0 = unknown)
Coal	Coal	Extracted commodity is coal (1 = coal; 0 = others).
ETMs	Energy Transition Metals	Extracted commodity is energy transition metal (1 = ETM; 0 = others). Energy transition metals are aluminium, chromium, cobalt, copper, graphite, indium, iron, lead, lithium, manganese, molybdenum, neodymium, nickel, silver, titanium, vanadium, and zinc.
Settl_ID1	Settlement 1° ID	Unique key identifying a settlement in direct (1°) socio-economic interaction with a mining project.
Settl_Level1	Settlement 1° Level	Level of a settlement in direct (1°) socio-economic interaction with a mining project. Each settlement is a central point of a grid cell classified according to the hierarchical level of that settlement (i.e., rural town, urban town, regional city), with priority assigned to the higher-level settlement.
ID1_Latitude	Settlement 1° Latitude	Longitude of a settlement in direct (1°) socio-economic interaction with a mining project.
ID1_Longitude	Settlement 1° Longitude	Latitude of a settlement in direct (1°) socio-economic interaction with a mining project.
Settl_ID2	Settlement 2° ID	Unique key identifying a settlement in indirect (2°) socio-economic interaction with a mining project.
Settl_Level2	Settlement 2° Level	Level of a settlement in indirect (2°) socio-economic interaction with a mining project. Each settlement is a central point of a grid cell classified according to the hierarchical level of that settlement (i.e., rural town, urban town, regional city), with priority assigned to the higher-level settlement.
ID2_Latitude	Settlement 2° Latitude	Longitude of a settlement in indirect (2°) socio-economic interaction with a mining project.
ID2_Longitude	Settlement 2° Longitude	Latitude of a settlement in indirect (2°) socio-economic interaction with a mining project.
Settl_ID3	Settlement 3° ID	Unique key identifying a settlement in indirect (3°) socio-economic interaction with a mining project.
Settl_Level3	Settlement 3° Level	Level of a settlement in indirect (3°) socio-economic interaction with a mining project. Each settlement is a central point of a grid cell classified according to the hierarchical level of that settlement (i.e., rural town, urban town, regional city), with priority assigned to the higher-level settlement.
ID3_Latitude	Settlement 3° Latitude	Longitude of a settlement in indirect (3°) socio-economic interaction with a mining project.
ID3_Longitude	Settlement 3° Longitude	Latitude of a settlement in indirect (3°) socio-economic interaction with a mining project.
